# Supplementary material for: Spatial patterns in phage-Rhizobium coevolutionary interactions across regions of common bean domestication
Source: ISME J. 2021 Feb 8;15(7):2092–106. doi: 10.1038/s41396-021-00907-z (PMC8245606; doi:10.1038/s41396-021-00907-z)
Supplement: Supplementary file 2 — Supplemental material (Table S6) [file 41396_2021_907_MOESM2_ESM.xlsx]

## Sheet: Table S6
ID phage	Phage origin	Collection	Host	Family	Size(bp)	%GC	# CDSs	Assembly level	Biosample accession	ID accesion	% infected strains	PPG	PGT
F002_TM23	Tepoztlan	SC	N621	Microviridae	6046	58	7	Complete	SAMN10793144	MN988460	51.0917	PPG-1	F02
F008_TM24	Tepoztlan	SC	N113	Microviridae	6208	59	7	Complete	SAMN10793149	MN988464	48.0349	PPG-1	F08
F011_TM36	Tepoztlan	SC	GR56	Microviridae	6037	58	7	Complete	SAMN10793152	MN988467	55.0218	PPG-1	F02
F013_TM3_3_5A	Tepoztlan	LC	TM3.5	Microviridae	6034	58	7	Complete	SAMN10793154	MN988469	36.2445	PPG-18	F02
F015_TM3_3_14A	Tepoztlan	LC	TM3.14	Microviridae	6038	58	7	Complete	SAMN10793156	MN988471	46.7249	PPG-1	F02
F024_TM1_10B	Tepoztlan	LC	TM1.10	Microviridae	6033	58	7	Complete	SAMN10793158	MN988473	52.8384	PPG-1	F02
F025_TM3_3_4B	Tepoztlan	LC	TM3.4	Microviridae	6037	58	7	Complete	SAMN10793159	MN988474	54.5852	PPG-1	F02
F026_TM3_3_5B	Tepoztlan	LC	TM3.5	Microviridae	6034	58	7	Complete	SAMN10793160	MN988475	37.9913	PPG-18	F02
F027_TM1_7A	Tepoztlan	LC	TM1.7	Microviridae	6204	59	7	Complete	SAMN10793161	MN988476	44.1048	PPG-1	F08
F028_TM32	Tepoztlan	SC	N871	Microviridae	6210	59	7	Complete	SAMN10793162	MN988477	49.345	PPG-1	F08
F029_TM3_3_7A	Tepoztlan	LC	TM3.7	Microviridae	6037	58	7	Complete	SAMN10793163	MN988478	49.345	PPG-1	F02
F030_TM15	Tepoztlan	SC	R620	Microviridae	6034	58	7	Complete	SAMN10793164	MN988479	48.0349	PPG-1	F02
F031_TM1_10A	Tepoztlan	LC	TM1.10	Microviridae	6034	58	7	Complete	SAMN10793165	MN988480	33.1878	PPG-15	F02
F032_TM3_4A	Tepoztlan	LC	TM3.4	Microviridae	6034	58	7	Complete	SAMN10793166	MN988481	52.4017	PPG-1	F02
F040_Y67	Yautepec	SC	TUX10P	Microviridae	4801	57	6	Complete	SAMN10793170	MN988485	20.0873	PPG-78	F40
F044_Y2_19	Yautepec	LC	Y2.19	Microviridae	6034	58	7	Complete	SAMN10793174	MN988489	44.9782	PPG-1	F02
F046_Y3_36	Yautepec	LC	Y3.36	Microviridae	6034	58	7	Complete	SAMN10793176	MN988491	47.1616	PPG-1	F02
F051_TM3_3_12	Tepoztlan	LC	TM3.12	Microviridae	6034	58	7	Complete	SAMN10793181	MN988494	29.2576	PPG-52	F02
F055_Y3_19	Yautepec	LC	Y3.19	Microviridae	6034	58	7	Complete	SAMN10793185	MN988498	47.5983	PPG-1	F02
F056_TM1_20A	Tepoztlan	LC	TM1.20	Microviridae	6034	59	7	Complete	SAMN10793186	MN988499	15.2838	PPG-47	F02
F058_Y3_38	Yautepec	LC	Y3.38	Microviridae	6014	58	7	Draft	SAMN10793188	MN988562	13.9738	PPG-73	F02
F060_Y3_56_2	Yautepec	LC	Y3.56	Microviridae	6034	58	7	Complete	SAMN10793191	MN988503	45.4148	PPG-1	F02
F061_N25	Chicoana	SC	N6212	Microviridae	6010	59	7	Complete	SAMN10793192	MN988504	52.4017	PPG-11	F02
F068_Y2	Yautepec	SC	N741	Microviridae	6006	59	7	Complete	SAMN10793199	MN988511	4.36681	PPG-69	F02
F074_N2_10	Chicoana	LC	N2.10	Microviridae	6010	59	7	Complete	SAMN10793206	MN988518	28.821	PPG-9	F02
F106_N39	Chicoana	SC	S20	Microviridae	4781	56	6	Complete	SAMN10793238	MN988550	47.5983	PPG-12	F40
F006_TM39	Tepoztlan	SC	S20	Myoviridae	189156	42	360	Draft	SAMN10793148	MN988559	71.179	PPG-60	F06
F009_TM26	Tepoztlan	SC	N4311	Myoviridae	54519	59	75	Complete	SAMN10793150	MN988465	10.917	PPG-49	F09
F037_Y17	Yautepec	SC	R630	Myoviridae	54023	56	84	Complete	SAMN10793167	MN988482	30.131	PPG-5	F37
F041_Y68	Yautepec	SC	TUX16P	Myoviridae	152762	49	256	Complete	SAMN10793171	MN988486	48.4716	PPG-79	F41
F047_TM21B	Tepoztlan	SC	INC 1-2	Myoviridae	152632	42	281	Draft	SAMN10793177	MN988560	82.5328	PPG-3	F06
F050_TM61	Tepoztlan	SC	NXC12	Myoviridae	202662	41	376	Draft	SAMN10793180	MN988561	59.3886	PPG-14	F06
F057_Y55	Yautepec	SC	IE6845	Myoviridae	54496	56	84	Complete	SAMN10793187	MN988500	29.6943	PPG-76	F37
F059_Y3_43	Yautepec	LC	Y3.43	Myoviridae	54023	56	84	Complete	SAMN10793189	MN988501	13.5371	PPG-74	F37
F065_I36	Salta	SC	GR56	Myoviridae	54438	56	86	Complete	SAMN10793196	MN988508	66.8122	PPG-32	F37
F066_I46	Salta	SC	IE1004	Myoviridae	154143	48	257	Complete	SAMN10793197	MN988509	40.1747	PPG-4	F41
F072_1_N28	Chicoana	SC	N731	Myoviridae	193452	53	284	Complete	SAMN10793203	MN988515	47.5983	PPG-38	F72_1
F075_I1_18	Salta	LC	i1.18	Myoviridae	170978	48	301	Complete	SAMN10793207	MN988519	7.86026	PPG-24	F75
F076_I9	Salta	SC	R635	Myoviridae	154143	48	257	Complete	SAMN10793208	MN988520	39.738	PPG-4	F41
F077_TM30	Tepoztlan	SC	N941	Myoviridae	207623	41	384	Complete	SAMN10793209	MN988521	49.345	PPG-57	F06
F078_TM40	Tepoztlan	SC	CIAT894	Myoviridae	207431	41	383	Complete	SAMN10793210	MN988522	7.42358	PPG-61	F06
F079_TM2_3B	Tepoztlan	LC	TM2.3	Myoviridae	206253	41	383	Complete	SAMN10793211	MN988523	87.3362	PPG-3	F06
F080_TM3_3_6	Tepoztlan	LC	TM3.6	Myoviridae	206788	41	382	Complete	SAMN10793212	MN988524	36.2445	PPG-56	F06
F081_Y65	Yautepec	SC	INC 1-2	Myoviridae	206821	41	384	Complete	SAMN10793213	MN988525	42.7948	PPG-77	F06
F086_N17	Chicoana	SC	R630	Myoviridae	54317	56	88	Complete	SAMN10793218	MN988530	38.8646	PPG-35	F37
F088_I1_9	Salta	LC	i1.9	Myoviridae	154206	48	255	Complete	SAMN10793220	MN988532	7.42358	PPG-28	F41
F090_N34	Chicoana	LC	CFN42	Myoviridae	153811	49	253	Complete	SAMN10793222	MN988534	42.3581	PPG-43	F41
F091_N42	Chicoana	LC	IE4771	Myoviridae	193452	53	284	Complete	SAMN10793223	MN988535	15.7205	PPG-44	F72_1
F096_I42	Salta	SC	IE4771	Myoviridae	193262	54	286	Complete	SAMN10793228	MN988540	2.18341	PPG-33	F72_1
F097_I65	Salta	SC	INC 1-2	Myoviridae	54511	59	77	Complete	SAMN10793229	MN988541	52.8384	PPG-11	F09
F102_Y1_1	Yautepec	LC	Y1.1	Myoviridae	54438	56	86	Complete	SAMN10793233	MN988545	38.8646	PPG-65	F37
F105_2_Y2_17	Yautepec	LC	Y2.17	Myoviridae	54438	56	86	Complete	SAMN10793237	MN988549	54.1485	PPG-10	F37
F109_I34	Salta	SC	CFN42	Myoviridae	154143	48	257	Complete	SAMN10793241	MN988553	41.048	PPG-4	F41
F110_I72	Salta	SC	343	Myoviridae	55716	59	79	Complete	SAMN10793242	MN988554	52.8384	PPG-11	F09
F003_TM27A	Tepoztlan	SC	N831	Podoviridae	60894	56	90	Complete	SAMN10793145	MN988461	39.3013	PPG-7	F03
F004_TM27B	Tepoztlan	SC	N831	Podoviridae	60894	56	90	Complete	SAMN10793146	MN988462	38.8646	PPG-7	F03
F005_TM29	Tepoztlan	SC	N931	Podoviridae	60940	56	88	Complete	SAMN10793147	MN988463	37.5546	PPG-7	F03
F010_TM34	Tepoztlan	SC	CFN42	Podoviridae	46058	56	50	Complete	SAMN10793151	MN988466	82.5328	PPG-3	F10
F016_TM3_14A	Tepoztlan	LC	TM3.14	Podoviridae	60889	56	89	Complete	SAMN10793157	MN988472	31.8777	PPG-7	F03
F038_Y38	Yautepec	SC	Bra5	Podoviridae	77869	46	104	Complete	SAMN10793168	MN988483	50.655	PPG-12	F38
F042_Y1_10	Yautepec	LC	Y1.10	Podoviridae	43230	58	86	Complete	SAMN10793172	MN988487	13.1004	PPG-66	F42
F043_Y1_20	Yautepec	LC	Y1.20	Podoviridae	45999	56	50	Complete	SAMN10793173	MN988488	24.0175	PPG-67	F10
F048_TM33	Tepoztlan	SC	R339	Podoviridae	46454	49	57	Complete	SAMN10793178	MN988492	6.11354	PPG-58	F48
F049_TM38	Tepoztlan	SC	Bra5	Podoviridae	46454	49	56	Complete	SAMN10793179	MN988493	4.36681	PPG-59	F48
F054_Y2_6	Yautepec	LC	Y2.6	Podoviridae	78314	45	103	Complete	SAMN10793184	MN988497	48.9083	PPG-6	F38
F064_N3_13	Chicoana	LC	N3.13	Podoviridae	68049	43	113	Complete	SAMN10793195	MN988507	15.7205	PPG-40	F64
F067_I3_11	Salta	LC	i3.11	Podoviridae	68071	43	111	Complete	SAMN10793198	MN988510	29.2576	PPG-23	F64
F069_Y48	Yautepec	SC	IE2737	Podoviridae	46273	56	52	Complete	SAMN10793200	MN988512	19.6507	PPG-75	F10
F070_Y86	Yautepec	SC	14C-2	Podoviridae	46273	56	52	Complete	SAMN10793201	MN988513	22.2707	PPG-80	F10
F071_Y2_7	Yautepec	LC	Y2.7	Podoviridae	46273	56	52	Complete	SAMN10793202	MN988514	45.4148	PPG-71	F10
F073_N38	Chicoana	SC	Bra5	Podoviridae	78126	46	103	Complete	SAMN10793205	MN988517	46.7249	PPG-12	F38
F082_N3_2	Chicoana	LC	N3.2	Podoviridae	43061	58	69	Complete	SAMN10793214	MN988526	10.917	PPG-42	F82
F083_N3_19	Chicoana	LC	N3.19	Podoviridae	68656	43	115	Complete	SAMN10793215	MN988527	3.05677	PPG-41	F64
F089_N2	Chicoana	LC	N741	Podoviridae	44194	59	83	Complete	SAMN10793221	MN988533	28.3843	PPG-36	F89
F092_N65	Chicoana	LC	INC 1-2	Podoviridae	48682	61	69	Complete	SAMN10793224	MN988536	6.11354	PPG-45	F92
F094_Y25	Yautepec	SC	N6212	Podoviridae	43040	59	74	Complete	SAMN10793226	MN988538	13.9738	PPG-72	F89
F095_I20	Salta	SC	N324	Podoviridae	41785	60	53	Complete	SAMN10793227	MN988539	2.18341	PPG-30	F95
F098_I3_18	Salta	LC	i3.18	Podoviridae	43069	58	64	Complete	SAMN10793230	MN988542	27.0742	PPG-31	F98
F111_I1_6	Salta	LC	i1.6	Podoviridae	77174	46	102	Complete	SAMN10793243	MN988555	18.7773	PPG-27	F38
F112_I1_23	Salta	LC	i1.23	Podoviridae	43424	58	78	Complete	SAMN10793244	MN988556	9.60699	PPG-26	F112
F012_TM3_3_3	Tepoztlan	LC	TM3.3	Siphoviridae	53608	61	87	Complete	SAMN10793153	MN988468	14.8472	PPG-55	F12
F014_TM3_3_9	Tepoztlan	LC	TM3.9	Siphoviridae	67842	56	129	Complete	SAMN10793155	MN988470	27.0742	PPG-21	F14
F039_Y60	Yautepec	SC	TAL182	Siphoviridae	69093	57	127	Complete	SAMN10793169	MN988484	24.4541	PPG-8	F14
F045_Y3_1	Yautepec	LC	Y3.1	Siphoviridae	40173	58	61	Complete	SAMN10793175	MN988490	17.9039	PPG-13	F45
F052_TM3_3_13	Tepoztlan	LC	TM3.13	Siphoviridae	67917	56	129	Complete	SAMN10793182	MN988495	7.42358	PPG-53	F14
F053_TM3_3_14B	Tepoztlan	LC	TM3.14	Siphoviridae	59457	59	87	Complete	SAMN10793183	MN988496	18.7773	PPG-54	F53
F060_Y3_56_1	Yautepec	LC	Y3.56	Siphoviridae	40181	59	60	Complete	SAMN10793190	MN988502	45.4148	PPG-1	F45
F062_N1_10	Chicoana	LC	N1.10	Siphoviridae	115974	60	168	Complete	SAMN10793193	MN988505	90.8297	PPG-2	F62
F063_N1_15	Chicoana	LC	N1.15	Siphoviridae	116665	60	168	Complete	SAMN10793194	MN988506	77.7293	PPG-2	F62
F072_2_N28	Chicoana	SC	N731	Siphoviridae	52336	59	79	Complete	SAMN10793204	MN988516	47.5983	PPG-39	F72_2
F087_Y5A	Yautepec	SC	N161	Siphoviridae	69421	57	129	Complete	SAMN10793219	MN988531	20.524	PPG-22	F14
F093_TM3_3_10	Tepoztlan	LC	TM3.10	Siphoviridae	67842	56	128	Complete	SAMN10793225	MN988537	23.5808	PPG-50	F14
F100_N2_6	Chicoana	LC	N2.6	Siphoviridae	116666	60	168	Complete	SAMN10793231	MN988543	46.2882	PPG-37	F62
F101_Y21	Yautepec	SC	N841	Siphoviridae	69214	57	128	Complete	SAMN10793232	MN988544	21.8341	PPG-5	F14
F103_Y2_4	Yautepec	LC	Y2.4	Siphoviridae	69421	57	129	Complete	SAMN10793234	MN988546	38.4279	PPG-70	F14
F104_Y2_11	Yautepec	LC	Y2.11	Siphoviridae	117010	60	168	Complete	SAMN10793235	MN988547	77.7293	PPG-3	F62
F105_1_Y2_17	Yautepec	LC	Y2.17	Siphoviridae	117010	60	168	Complete	SAMN10793236	MN988548	54.1485	PPG-10	F62
F108_I4	Salta	SC	N771	Siphoviridae	108441	59	168	Complete	SAMN10793240	MN988552	93.4498	PPG-2	F108
F113_Y52	Yautepec	SC	IE6794	Siphoviridae	69157	57	128	Complete	SAMN10793245	MN988557	83.4061	PPG-3	F14
F114_Y1_11	Yautepec	LC	Y1.11	Siphoviridae	100469	59	160	Complete	SAMN10793246	MN988558	28.3843	PPG-5	F114
Table S6: Features and accession numbers of the obtained phage genomes.
