# Supplementary material for: Spatial patterns in phage-Rhizobium coevolutionary interactions across regions of common bean domestication
Source: ISME J. 2021 Feb 8;15(7):2092–106. doi: 10.1038/s41396-021-00907-z (PMC8245606; doi:10.1038/s41396-021-00907-z)
Supplement: Supplementary file 3 — Dataset 1 [file 41396_2021_907_MOESM3_ESM.xlsx]

## Sheet: Data lysis - no lysis
	i1.1	i1.2	i1.3	i1.4	i1.5	i1.6	i1.7	i1.9	i1.10	i1.11	i1.12	i1.13	i1.14	i1.15	i1.16	i1.17	i1.18	i1.19	i1.20	i1.21	i1.22	i1.23	i1.24	i2.1	i2.2	i2.3	i2.4	i2.5	i2.6	i2.7	i2.8	i2.9	i2.10	i2.11	i2.20	i3.1	i3.2	i3.3	i3.4	i3.5	i3.6	i3.7	i3.8	i3.9	i3.10	i3.11	i3.12	i3.13	i3.14
i4	1	1	1	1	1	1	1	1	1	1	1	1	1	1	1	1	1	1	1	1	1	1	1	1	1	1	1	1	1	1	1	1	1	0	1	1	1	1	1	1	1	1	1	1	1	1	1	1	1
i9	1	1	1	1	1	1	1	1	1	1	1	1	1	1	1	1	1	1	1	1	1	1	1	1	0	0	0	0	1	0	0	1	1	0	0	1	1	1	1	1	1	1	0	0	0	0	0	0	1
i17	0	0	0	0	0	1	0	1	1	0	0	1	1	0	0	0	1	1	1	0	1	0	1	0	0	0	0	0	0	0	0	1	0	0	0	1	0	1	1	1	1	1	0	0	0	0	0	0	0
i20	0	0	0	0	0	0	0	0	0	0	0	0	0	0	0	0	0	0	0	0	0	0	0	0	0	0	0	0	0	0	0	0	0	1	0	0	0	0	0	0	0	0	0	0	0	0	0	0	0
i34	1	1	1	1	1	1	1	1	1	1	1	1	1	1	1	1	1	1	1	1	1	1	1	1	0	1	0	0	1	0	0	1	1	0	0	1	1	1	1	1	1	1	0	0	0	0	0	0	1
i36	1	0	1	1	1	1	1	1	1	1	1	1	1	1	1	1	1	1	1	1	1	1	1	1	1	0	1	1	0	0	1	1	0	0	1	1	0	1	1	1	1	1	1	1	0	1	1	0	1
i37	1	1	1	1	1	1	1	1	1	1	1	1	1	1	1	1	1	1	1	1	1	1	1	1	0	0	0	0	0	0	0	1	0	0	0	1	1	1	1	1	1	1	0	0	0	0	0	0	1
i42	0	0	0	0	0	0	0	0	0	0	0	0	0	0	0	0	0	0	0	0	0	0	0	0	0	0	0	0	0	0	0	0	0	1	0	0	0	0	0	0	0	0	0	0	0	0	0	0	0
i45	1	1	1	1	1	1	1	1	1	1	1	1	1	1	1	1	1	1	1	1	1	1	1	1	0	1	0	0	1	0	0	1	1	0	0	1	1	1	1	1	1	1	0	0	0	0	0	0	1
i46	1	1	1	1	1	1	1	1	1	1	1	1	1	1	1	1	1	1	1	1	1	1	1	1	0	1	0	0	1	0	0	1	1	0	0	1	1	1	1	1	1	1	0	0	0	0	0	0	1
i65	0	0	0	0	0	0	0	0	0	0	0	0	0	0	0	0	0	0	0	0	0	0	0	1	0	0	1	1	1	1	1	0	1	0	1	0	0	0	0	0	0	0	1	1	0	1	1	0	0
i72	0	0	0	0	0	0	0	0	0	0	0	0	0	0	0	0	0	0	0	0	0	0	0	1	0	0	1	1	1	1	1	0	1	0	1	0	0	0	0	0	0	0	1	1	0	1	1	0	0
i1.6	1	0	1	1	1	1	1	1	1	1	1	1	1	1	0	0	1	1	1	0	1	1	1	0	0	0	0	0	0	0	0	1	0	0	0	1	1	1	1	1	1	1	0	0	0	0	0	0	1
i1.9	0	0	0	0	1	1	0	1	1	0	0	1	1	0	0	0	1	1	1	0	0	0	1	0	0	0	0	0	0	0	0	0	0	0	0	0	0	0	0	0	0	0	0	0	0	0	0	0	0
i1.10	1	0	1	1	1	1	1	1	1	1	0	1	1	0	1	1	1	1	1	0	0	0	1	0	0	0	0	0	1	0	0	0	0	0	0	0	0	0	0	0	0	0	0	0	0	0	0	0	0
i1.11	0	0	0	0	0	1	0	1	1	1	0	1	1	0	0	1	1	1	1	0	0	0	0	0	0	0	0	0	1	0	0	1	0	0	0	0	0	0	0	0	0	0	0	0	0	0	0	0	0
i1.13	1	1	1	1	1	1	1	1	1	1	1	1	1	1	1	1	1	1	1	1	1	1	1	0	0	0	0	0	0	0	0	1	0	0	0	1	1	1	1	1	1	1	0	0	0	0	0	0	1
i1.14	1	0	1	1	1	1	1	1	1	1	1	1	1	1	1	1	1	1	1	1	1	1	1	0	0	0	0	0	0	0	0	1	0	0	0	1	1	1	1	1	1	1	0	0	0	0	0	0	1
i1.18	1	0	0	0	1	1	0	1	1	1	0	1	1	0	1	1	1	1	1	0	0	0	0	0	0	0	0	0	1	0	0	0	0	0	0	0	0	0	0	0	0	0	0	0	0	0	0	0	0
i1.21	1	1	1	1	1	1	1	1	1	1	1	1	1	1	1	1	1	1	1	1	1	1	1	1	0	0	0	0	0	0	0	1	1	0	0	1	1	1	1	1	1	1	0	0	0	0	0	0	1
i1.22	1	1	1	1	1	1	1	1	1	1	1	1	1	1	1	1	1	1	1	1	1	1	1	1	0	1	0	0	1	0	0	1	1	0	0	1	1	1	1	1	1	1	0	0	0	0	0	0	1
i1.23	0	0	0	0	1	1	0	1	1	0	0	1	1	0	0	0	1	1	1	0	0	1	0	0	0	0	0	0	0	0	0	1	0	0	0	0	0	0	0	0	1	1	0	0	0	0	0	0	0
i3.8	0	0	0	0	0	0	0	0	0	0	0	0	0	0	0	0	0	0	0	0	0	0	0	0	0	0	1	1	0	1	1	0	0	0	1	0	0	0	0	0	0	0	1	1	0	1	1	0	0
i3.11	0	0	0	0	0	0	0	0	0	0	0	0	0	0	0	0	0	0	0	0	0	0	0	0	0	0	1	1	0	1	1	0	0	0	1	0	0	0	0	0	0	0	1	1	0	1	1	0	0
i3.18	0	0	0	0	0	0	0	0	0	0	0	0	0	0	0	0	0	0	0	0	0	0	0	0	1	0	1	1	0	0	1	0	0	0	1	0	0	0	0	0	0	0	1	1	0	1	1	0	0
N1	0	0	1	1	0	1	1	0	1	0	0	0	0	0	0	0	0	1	0	0	0	0	0	0	0	0	0	0	0	0	0	0	0	0	0	0	0	0	0	0	0	0	0	0	0	0	0	1	0
N2	0	0	0	0	0	0	0	0	0	0	0	0	0	0	0	0	0	0	0	0	0	0	0	0	0	0	0	0	1	1	1	0	0	0	0	0	0	0	0	0	0	0	0	0	0	0	0	0	0
N3	1	1	1	1	1	1	1	1	1	1	1	1	1	1	0	1	1	1	1	1	1	1	1	0	1	0	0	0	1	1	0	0	0	0	0	0	0	0	0	0	0	0	0	0	1	0	1	1	0
N4	0	0	0	0	0	0	0	0	0	0	0	0	0	0	0	0	0	0	0	0	0	0	0	1	1	0	1	1	1	1	1	0	1	0	1	0	0	0	0	0	0	0	1	1	0	1	1	0	0
N5	1	1	1	1	1	1	1	1	1	1	1	1	1	1	1	1	1	1	1	1	1	1	1	0	1	0	1	1	1	1	1	1	0	0	1	1	1	1	1	1	1	1	1	1	1	1	1	1	1
N9	0	0	0	0	0	0	0	0	0	0	0	0	0	0	0	0	0	0	0	0	0	0	0	0	0	0	0	0	0	0	0	0	0	0	0	0	0	0	0	0	0	0	0	0	0	0	0	0	0
N10	0	0	0	0	0	0	0	0	0	0	0	0	0	0	0	0	0	0	0	0	0	0	0	1	1	0	0	0	1	1	1	0	1	0	0	0	0	0	0	0	0	0	1	1	0	1	1	0	0
N11	1	1	1	1	1	1	1	1	1	1	1	1	1	1	1	1	1	1	1	1	1	1	1	0	1	0	1	1	1	1	1	1	0	0	1	1	1	1	1	1	1	1	1	1	1	1	1	1	1
N12	1	1	1	1	1	1	1	1	1	1	1	1	1	1	1	1	1	1	1	1	1	1	1	0	1	0	1	1	1	1	1	1	0	0	1	1	1	1	1	1	1	1	1	1	1	1	1	1	1
N13	1	1	1	1	1	1	1	1	1	1	1	1	1	1	1	1	1	1	1	1	1	1	1	0	1	0	1	1	1	1	1	1	0	0	1	1	1	1	1	1	1	1	1	1	1	1	1	1	1
N14	1	1	1	1	1	1	1	1	1	1	1	1	1	1	1	1	1	1	1	1	1	1	1	0	1	0	1	1	1	1	1	1	0	0	1	1	1	1	1	1	1	1	1	1	1	1	1	1	1
N15	1	1	1	1	1	1	1	1	1	1	1	1	1	1	1	1	1	1	1	1	1	1	1	0	1	0	1	1	1	1	1	1	0	0	1	1	1	1	1	1	1	1	1	1	1	1	1	1	1
N17	0	0	1	1	1	1	1	1	1	0	1	0	1	0	0	0	1	1	1	0	1	0	1	0	1	0	1	1	0	0	1	1	0	0	1	0	0	0	0	0	0	0	1	1	0	1	1	0	0
N23	1	1	1	1	1	1	1	1	1	1	1	1	1	1	1	1	1	1	1	1	1	1	1	0	1	0	1	1	1	1	1	1	0	0	1	1	1	1	1	1	1	1	1	1	1	1	1	1	1
N25	0	0	0	0	0	0	0	0	0	0	0	0	0	0	0	0	0	0	0	0	0	0	0	1	1	0	1	1	1	1	1	0	1	0	1	0	0	0	0	0	0	0	1	1	0	1	1	0	0
N27	0	0	0	0	0	0	0	0	0	0	0	0	0	0	0	0	0	0	0	0	0	0	0	1	1	0	0	0	1	1	1	0	1	0	0	0	0	0	0	0	0	0	0	0	0	0	0	0	0
N28	0	0	1	1	1	1	1	1	1	1	1	1	1	0	0	0	1	1	1	0	1	0	1	1	1	0	0	1	1	1	1	1	1	1	0	0	0	0	0	0	1	0	1	1	0	0	1	0	1
N30	1	1	1	1	1	1	1	1	1	1	1	1	1	1	1	1	1	1	1	0	1	1	1	0	1	0	1	1	1	1	1	1	0	0	1	1	1	1	1	1	1	1	1	1	0	1	1	1	1
N32	1	1	1	1	1	1	1	1	1	1	1	1	1	1	1	1	1	1	1	1	1	1	1	0	1	0	1	1	1	1	1	1	0	0	1	1	1	1	1	1	1	1	1	1	1	1	1	1	1
N34	0	0	0	0	0	0	0	0	0	0	0	1	1	0	0	0	0	0	0	0	0	0	0	1	1	0	0	0	1	0	0	1	1	0	0	1	1	1	1	1	1	1	0	0	1	0	0	1	1
N38	0	0	0	0	0	0	0	0	0	0	0	0	0	0	0	0	0	0	0	0	0	0	0	1	0	0	1	1	0	0	1	1	1	1	1	1	1	1	1	1	1	1	1	1	1	1	1	1	1
N39	0	0	0	0	0	0	0	0	0	0	0	0	0	0	0	0	0	0	0	0	0	0	0	0	0	0	0	0	1	1	1	0	0	1	0	0	0	0	0	0	0	0	1	1	1	1	1	1	0
N42	0	0	0	0	0	0	0	0	1	0	0	1	0	0	0	0	1	1	1	0	0	0	1	1	0	0	1	0	0	0	0	0	1	1	1	0	0	0	0	0	0	0	0	0	0	0	0	1	0
N43	1	1	1	1	1	1	1	1	1	1	1	1	1	1	1	1	1	1	1	1	1	1	1	0	1	0	1	1	1	1	1	1	0	0	1	1	1	1	1	1	1	1	1	1	1	1	1	1	1
N45	1	1	1	1	1	1	1	1	1	1	1	1	1	1	1	1	1	1	1	1	1	1	1	1	1	1	1	1	1	1	1	1	1	1	1	1	1	1	1	1	1	1	1	1	1	1	1	1	1
N65	0	0	0	0	0	0	0	0	0	0	0	0	0	0	0	0	0	0	0	0	0	0	0	0	0	0	1	0	0	0	0	0	0	0	0	0	0	0	0	0	0	0	0	0	0	0	0	0	0
N1.2	1	1	1	1	1	1	1	1	1	1	1	1	1	1	1	1	1	1	1	1	1	1	1	0	1	0	1	1	1	1	1	1	0	0	1	1	1	1	1	1	1	1	1	1	1	1	1	1	1
N1.4	1	1	1	1	1	1	1	1	1	1	1	1	1	1	1	1	1	1	1	1	1	1	1	0	1	0	1	1	1	1	1	1	0	0	1	1	1	1	1	1	1	1	1	1	1	1	1	1	1
N1.5	0	0	1	1	0	1	1	1	1	1	0	0	0	1	0	0	1	1	1	0	1	1	1	0	0	0	0	1	0	0	1	0	0	0	1	0	0	0	0	0	0	0	1	1	1	1	1	1	0
N1.10	1	1	1	1	1	1	1	1	1	1	1	1	1	1	1	1	1	1	1	1	1	1	1	0	1	0	1	1	1	1	1	1	0	0	1	1	1	1	1	1	1	1	1	1	1	1	1	1	1
N1.11	1	1	1	1	1	1	1	1	1	1	1	1	1	1	1	1	1	1	1	1	1	1	1	0	1	0	1	1	1	1	1	1	0	0	1	1	1	1	1	1	1	1	1	1	1	1	1	1	1
N1.14	1	1	1	1	1	0	1	1	0	1	1	1	1	1	1	1	1	1	1	1	1	1	1	1	1	0	1	1	1	1	1	1	1	1	1	1	1	1	1	1	1	1	1	1	1	1	1	1	1
N1.15	0	1	1	1	1	1	1	1	1	1	1	1	1	1	1	1	1	1	1	0	1	1	1	0	1	0	1	1	1	1	1	1	0	0	1	0	0	0	0	0	0	0	1	1	0	0	1	1	0
N1.16	1	1	1	1	1	1	1	1	1	1	1	1	1	1	1	1	1	1	1	1	1	1	1	0	1	0	1	1	1	1	1	1	0	0	1	1	1	1	1	1	1	1	1	1	1	1	1	1	1
N1.18	0	1	1	1	1	1	1	1	1	0	1	0	0	1	1	1	1	1	1	0	1	0	1	0	0	0	0	1	0	0	1	0	0	0	1	0	0	0	0	0	0	0	1	1	1	1	1	1	0
N2.2	1	1	1	1	1	1	1	1	1	1	1	1	1	1	1	1	1	1	1	1	1	1	1	0	1	0	1	1	1	1	1	1	0	0	1	1	0	0	0	0	0	0	1	1	1	1	1	1	0
N2.6	0	0	1	1	0	1	1	1	1	1	1	1	1	1	1	0	1	1	1	0	1	1	1	0	1	0	0	0	1	0	1	0	0	0	0	0	0	0	0	0	0	0	0	0	0	0	0	1	0
N2.7	1	1	1	1	1	1	1	1	1	1	1	1	1	1	1	1	1	1	1	1	1	1	1	0	1	0	1	1	1	1	1	1	0	0	1	1	1	1	1	1	1	1	1	1	1	1	1	1	1
N2.9	1	1	1	1	1	1	1	1	1	1	1	1	1	1	1	1	1	1	1	1	1	1	1	0	1	0	1	1	1	1	1	1	0	0	1	1	1	1	1	1	1	1	1	1	1	1	1	1	1
N2.10	0	0	0	0	0	0	0	0	0	0	0	0	0	0	0	0	0	0	0	0	0	0	0	1	1	0	0	0	1	1	1	0	1	0	0	0	0	0	0	0	0	0	1	1	0	0	0	0	0
N2.13	1	1	1	1	1	1	1	1	1	1	1	1	1	1	1	1	1	1	1	1	1	1	1	0	1	0	1	1	1	1	1	1	0	0	1	1	1	1	1	1	1	1	1	1	1	1	1	1	1
N3.2	0	0	0	0	0	0	0	0	0	0	0	0	0	0	0	0	0	0	0	0	0	0	0	0	0	0	1	1	0	0	1	0	0	0	1	0	0	0	0	0	0	0	1	1	0	0	0	0	0
N3.13	0	0	0	0	0	0	0	0	0	0	0	0	0	0	0	0	0	0	0	0	0	0	0	0	0	0	1	0	0	0	1	0	0	0	0	0	0	0	0	0	0	0	1	1	0	1	1	0	0
N3.19	0	0	0	0	0	0	0	0	0	0	0	0	0	0	0	0	0	0	0	0	0	0	0	1	0	0	0	0	0	0	0	0	1	0	0	0	0	0	0	0	0	0	0	0	0	0	0	0	0
TM5A	0	0	0	0	0	0	0	0	0	0	0	0	0	0	0	0	0	0	0	0	0	0	0	0	0	0	0	0	1	1	1	0	0	0	0	0	0	0	0	0	0	0	1	1	0	1	1	0	0
TM5B	0	0	0	0	0	0	0	0	0	0	0	0	0	0	0	0	0	0	0	0	0	0	0	1	0	0	1	1	0	1	1	0	1	0	1	0	0	0	0	0	0	0	1	1	0	1	1	0	0
TM8	0	0	0	0	0	0	0	0	0	0	0	0	1	0	0	0	1	1	1	0	0	0	0	0	0	0	1	0	0	0	0	0	0	0	0	0	0	0	0	1	1	0	1	1	0	0	0	0	0
TM15	0	0	0	0	0	0	0	0	0	0	0	0	0	0	0	0	0	0	0	0	0	0	0	1	1	0	1	1	1	1	1	0	1	0	1	0	0	0	0	0	0	0	1	1	0	1	1	0	0
TM17	0	0	0	0	0	0	0	0	0	0	0	0	0	0	0	0	0	0	0	0	0	0	0	1	1	0	1	1	1	1	0	0	1	0	1	0	0	0	0	0	0	0	0	0	0	0	0	0	0
TM22	0	0	0	0	0	0	0	0	0	0	0	0	0	0	0	0	0	0	0	0	0	0	0	0	0	0	0	0	0	0	0	0	0	0	0	0	0	0	0	0	0	0	0	0	0	0	0	0	0
TM23	0	0	0	0	0	0	0	0	0	0	0	0	0	0	0	0	0	0	0	0	0	0	0	1	1	0	1	1	1	1	1	0	1	0	1	0	0	0	0	0	0	0	1	1	0	1	1	0	0
TM24	0	0	0	0	0	0	0	0	0	0	0	0	0	0	0	0	0	0	0	0	0	0	0	0	1	0	1	1	1	1	1	0	0	0	1	0	0	0	0	0	0	0	1	1	0	1	1	0	0
TM25A	0	0	0	0	0	0	0	0	0	0	0	0	0	0	0	0	0	0	0	0	0	0	0	1	1	0	1	1	1	1	1	0	1	0	1	0	0	0	0	0	0	0	1	1	0	1	1	0	0
TM25B	0	0	0	0	0	0	0	0	0	0	0	0	0	0	0	0	0	0	0	0	0	0	0	1	1	0	1	1	1	1	1	0	1	0	1	0	0	0	0	0	0	0	1	1	0	1	1	0	0
TM26	0	0	0	0	0	1	0	1	0	1	0	0	0	0	0	0	0	0	0	0	0	0	0	0	0	1	0	0	0	0	0	1	0	0	0	1	1	1	1	1	1	1	0	0	0	0	0	0	1
TM27A	0	0	0	0	0	0	0	0	0	0	0	0	0	0	0	0	0	0	0	0	0	0	0	1	0	0	1	1	0	1	1	0	1	0	1	0	0	0	0	0	0	0	1	1	0	1	1	0	0
TM27B	0	0	0	0	0	0	0	0	0	0	0	0	0	0	0	0	0	0	0	0	0	0	0	1	0	0	1	1	0	1	1	0	1	0	1	0	0	0	0	0	0	0	1	1	0	1	1	0	0
TM29	0	0	0	0	0	0	0	0	0	0	0	0	0	0	0	0	0	0	0	0	0	0	0	1	0	0	1	1	0	1	1	0	1	0	1	0	0	0	0	0	0	0	1	1	0	1	1	0	0
TM30	1	0	0	0	0	0	0	1	1	1	0	1	1	0	0	0	1	1	1	0	0	0	0	0	0	1	1	1	0	0	0	1	0	0	1	1	1	1	1	1	1	1	1	1	0	0	1	1	1
TM32	0	0	0	0	0	0	0	0	0	0	0	0	0	0	0	0	0	0	0	0	0	0	0	0	1	0	1	1	1	1	1	0	0	0	1	0	0	0	0	0	0	0	1	1	0	1	1	0	0
TM33	0	0	0	0	0	1	0	0	0	0	0	0	0	0	0	0	0	0	0	0	0	0	0	0	0	0	0	0	0	0	0	0	0	0	0	0	1	0	0	0	0	0	0	0	0	0	0	0	0
TM34	0	1	1	1	1	1	1	1	1	1	1	1	1	1	1	1	1	1	1	1	1	1	1	1	0	1	1	1	0	0	1	1	0	1	0	1	1	1	1	1	1	1	1	1	1	0	0	1	1
TM35	0	0	0	0	0	0	0	0	0	0	0	0	0	0	0	0	0	0	0	0	0	0	0	1	1	0	1	1	1	1	1	0	1	0	1	0	0	0	0	0	0	0	1	1	0	1	1	0	0
TM36	0	0	0	0	0	0	0	0	0	0	0	0	0	0	0	0	0	0	0	0	0	0	0	1	1	0	1	1	1	1	1	0	1	0	1	0	0	0	0	0	0	0	1	1	0	1	1	0	0
TM38	0	0	0	0	0	1	0	0	0	0	0	0	0	0	0	0	0	0	0	0	0	0	0	0	0	0	0	0	0	0	0	0	0	0	0	0	1	0	0	0	0	0	0	0	0	0	0	0	0
TM39	1	0	0	0	0	0	0	1	0	1	0	0	0	0	0	0	0	0	0	0	0	0	0	1	1	1	1	1	1	1	1	1	1	0	1	1	0	1	1	1	1	1	1	1	0	1	1	1	1
TM40	0	0	0	0	0	0	0	0	0	0	0	0	0	0	0	0	0	0	0	0	0	0	0	0	0	0	0	0	0	0	0	0	0	0	0	0	0	0	0	0	0	0	0	0	0	0	0	0	0
TM41	1	1	1	1	1	1	1	1	1	1	1	1	1	1	1	1	1	1	1	1	1	1	1	0	0	1	1	1	0	0	0	1	0	1	1	1	1	1	1	1	1	1	1	1	1	0	0	1	1
TM45	1	1	1	1	1	1	1	1	1	1	1	1	1	1	1	1	1	1	1	1	1	1	1	1	1	1	1	1	0	0	1	1	1	1	1	1	1	1	1	1	1	1	1	1	1	1	1	1	1
TM46	1	1	1	1	1	1	1	1	1	1	0	1	1	1	1	0	1	1	1	0	0	1	1	1	0	1	1	1	0	0	1	1	1	1	1	1	1	1	1	1	1	1	1	1	1	1	1	1	1
TM61	1	1	1	1	1	1	1	1	1	1	0	1	1	1	1	0	1	1	1	0	0	1	1	1	0	0	1	1	0	0	1	0	1	1	1	1	1	0	0	0	0	0	1	1	1	1	1	1	1
TM21B	1	1	1	1	1	1	1	1	1	1	0	1	1	1	1	0	1	1	1	0	0	1	1	1	0	1	1	1	0	0	1	1	1	1	1	1	1	1	1	1	1	1	1	1	1	1	1	1	1
TM1.2A	0	0	0	0	0	0	0	0	0	0	0	0	0	0	0	0	0	0	0	0	0	0	0	1	1	0	1	1	1	1	1	0	1	0	1	0	0	0	0	0	0	0	1	1	0	1	1	0	0
TM1.2B	0	0	0	0	0	0	0	0	0	0	0	0	0	0	0	0	0	0	0	0	0	0	0	1	1	0	1	1	1	1	1	0	1	0	1	0	0	0	0	0	0	0	1	1	0	1	1	0	0
TM1.7A	0	0	0	0	0	0	0	0	0	0	0	0	0	0	0	0	0	0	0	0	0	0	0	0	1	0	1	1	1	1	1	0	0	0	1	0	0	0	0	0	0	0	1	1	0	1	1	0	0
TM1.7B	0	0	0	0	0	0	0	0	0	0	0	0	0	0	0	0	0	0	0	0	0	0	0	0	1	0	1	1	1	1	1	0	0	0	1	0	0	0	0	0	0	0	1	1	0	1	1	0	0
TM1.10A	0	0	0	0	0	0	0	0	0	0	0	0	0	0	0	0	0	0	0	0	0	0	0	1	1	0	1	1	1	1	1	0	1	0	1	0	0	0	0	0	0	0	1	1	0	1	1	0	0
TM1.10B	0	0	0	0	0	0	0	0	0	0	0	0	0	0	0	0	0	0	0	0	0	0	0	1	1	0	1	1	1	1	1	0	1	0	1	0	0	0	0	0	0	0	1	1	0	1	1	0	0
TM1.13A	0	0	0	0	0	0	0	0	0	0	0	0	0	0	0	0	0	0	0	0	0	0	0	1	1	0	1	1	1	1	1	0	1	0	1	0	0	0	0	0	0	0	1	1	0	1	1	0	0
TM1.13B	0	0	0	0	0	0	0	0	0	0	0	0	0	0	0	0	0	0	0	0	0	0	0	1	1	0	1	1	1	1	1	0	1	0	1	0	0	0	0	0	0	0	1	1	0	1	1	0	0
TM1.20A	0	0	0	0	0	0	0	0	0	0	0	0	0	0	0	0	0	0	0	0	0	0	0	1	0	0	1	1	1	1	1	0	1	0	0	0	0	0	0	0	0	0	1	1	0	1	1	0	0
TM1.21A	0	0	0	0	0	0	0	0	0	0	0	0	0	0	0	0	0	0	0	0	0	0	0	0	1	0	1	1	1	1	1	0	0	0	1	0	0	0	0	0	0	0	1	1	0	1	1	0	0
TM1.21B	0	0	0	0	0	0	0	0	0	0	0	0	0	0	0	0	0	0	0	0	0	0	0	0	1	0	1	1	1	1	1	0	0	0	1	0	0	0	0	0	0	0	1	1	0	1	1	0	0
TM1.34A	0	0	0	0	0	0	0	0	0	0	0	0	0	0	0	0	0	0	0	0	0	0	0	0	1	0	1	1	1	1	1	0	0	0	1	0	0	0	0	0	0	0	1	1	0	1	1	0	0
TM1.34B	0	0	0	0	0	0	0	0	0	0	0	0	0	0	0	0	0	0	0	0	0	0	0	0	1	0	1	1	1	1	1	0	0	0	1	0	0	0	0	0	0	0	1	1	0	1	1	0	0
TM1.36A	0	0	0	0	0	0	0	0	0	0	0	0	0	0	0	0	0	0	0	0	0	0	0	1	0	0	1	1	0	0	1	0	1	0	1	0	0	0	0	0	0	0	1	1	0	1	1	0	0
TM1.36B	0	0	0	0	0	0	0	0	0	0	0	0	0	0	0	0	0	0	0	0	0	0	0	1	0	0	1	1	0	0	1	0	1	0	1	0	0	0	0	0	0	0	1	1	0	1	1	0	0
TM2.2A	1	0	0	1	0	1	1	1	1	1	0	1	1	0	0	0	1	0	0	0	0	1	0	1	1	1	1	1	0	0	1	1	1	0	1	1	1	1	1	1	1	1	1	1	1	1	1	1	1
TM2.3A	1	0	0	1	1	1	1	1	1	1	0	1	1	1	1	0	1	1	1	0	0	1	1	1	1	1	1	1	0	0	1	1	1	1	1	1	1	1	1	1	1	1	1	1	1	1	1	1	1
TM2.3B	1	1	1	1	1	1	1	1	1	1	1	1	1	1	1	1	1	1	1	1	1	1	1	1	1	1	1	1	1	1	1	1	1	1	1	1	1	1	1	1	1	1	1	1	1	1	1	1	1
TM2.4A	0	0	0	0	0	0	0	0	0	0	0	0	0	0	0	0	0	0	0	0	0	0	0	0	0	0	0	0	1	0	0	0	0	0	0	0	0	0	0	0	0	0	0	0	0	0	0	0	0
TM2.4B	0	0	0	0	0	0	0	0	0	0	0	0	0	0	0	0	0	0	0	0	0	0	0	0	0	0	0	0	1	1	0	0	0	0	0	0	0	0	0	0	0	0	0	0	0	0	0	0	0
TM2.5A	0	0	0	0	0	0	0	0	0	0	0	0	0	0	0	0	0	0	0	0	0	0	0	0	1	0	1	1	1	1	1	0	0	0	1	0	0	0	0	0	0	0	1	1	0	1	1	0	0
TM2.5B	0	0	0	0	0	0	0	0	0	0	0	0	0	0	0	0	0	0	0	0	0	0	0	1	0	0	1	1	1	1	0	0	1	0	1	0	0	0	0	0	0	0	1	0	0	1	1	0	0
TM3.4A	0	0	0	0	0	0	0	0	0	0	0	0	0	0	0	0	0	0	0	0	0	0	0	1	1	0	1	1	1	1	1	0	1	0	1	0	0	0	0	0	0	0	1	1	0	1	1	0	0
TM3.4B	0	0	0	0	0	0	0	0	0	0	0	0	0	0	0	0	0	0	0	0	0	0	0	1	1	0	1	0	1	1	1	0	1	0	0	0	0	0	0	0	0	0	1	1	0	1	1	0	0
TM3.5A	0	0	0	0	0	0	0	0	0	0	0	0	0	0	0	0	0	0	0	0	0	0	0	1	0	0	1	1	1	1	1	0	1	0	1	0	0	0	0	0	0	0	1	1	0	1	1	0	0
TM3.5B	0	0	0	0	0	0	0	0	0	0	0	0	0	0	0	0	0	0	0	0	0	0	0	1	0	0	1	1	1	1	1	0	1	0	1	0	0	0	0	0	0	0	1	1	0	1	1	0	0
TM3.12A	0	0	0	0	0	0	0	0	0	0	0	0	0	0	0	0	0	0	0	0	0	0	0	0	0	0	0	0	1	1	1	0	0	0	1	0	0	0	0	0	0	0	1	1	0	1	1	0	0
TM3.12B	0	0	0	0	0	0	0	0	0	0	0	0	0	0	0	0	0	0	0	0	0	0	0	0	0	0	0	0	1	1	1	0	0	0	0	0	0	0	0	0	0	0	1	1	0	1	1	0	0
TM3.14A	0	0	0	0	0	0	0	0	0	0	0	0	0	0	0	0	0	0	0	0	0	0	0	1	0	0	1	1	0	0	1	0	1	0	1	0	0	0	0	0	0	0	1	1	0	1	1	0	0
TM3.14B	0	0	0	0	0	0	0	0	0	0	0	0	0	0	0	0	0	0	0	0	0	0	0	1	1	0	0	0	1	1	1	0	1	0	0	0	0	0	0	0	0	0	1	1	0	1	1	0	0
TM3_3.3	0	0	0	0	0	0	0	0	0	0	0	0	0	0	0	0	0	0	0	0	0	0	0	0	0	0	1	1	0	0	1	0	0	0	1	0	0	0	0	0	0	0	0	0	0	0	0	0	0
TM3_3.4A	0	0	0	0	0	0	0	0	0	0	0	0	0	0	0	0	0	0	0	0	0	0	0	1	1	0	1	1	1	1	1	0	1	0	1	0	0	0	0	0	0	0	1	1	0	1	1	0	0
TM3_3.4B	0	0	0	0	0	0	0	0	0	0	0	0	0	0	0	0	0	0	0	0	0	0	0	0	1	0	0	0	1	1	1	0	1	0	1	0	0	0	0	0	0	0	1	1	0	1	1	0	0
TM3_3.5A	0	0	0	0	0	0	0	0	0	0	0	0	0	0	0	0	0	0	0	0	0	0	0	0	0	0	0	0	0	0	0	0	0	0	0	0	0	0	0	0	0	0	0	0	0	0	0	0	0
TM3_3.5B	0	0	0	0	0	0	0	0	0	0	0	0	0	0	0	0	0	0	0	0	0	0	0	0	0	0	0	0	0	0	0	0	0	0	0	0	0	0	0	0	0	0	0	0	0	0	0	0	0
TM3_3.6	1	0	0	0	0	1	0	1	1	1	0	0	0	0	0	0	0	0	0	0	0	0	0	1	1	1	1	1	0	0	0	1	1	0	1	1	1	1	1	1	1	1	1	1	1	0	0	1	1
TM3_3.7A	0	0	0	0	0	0	0	0	0	0	0	0	0	0	0	0	0	0	0	0	0	0	0	1	0	0	1	1	1	1	1	0	1	0	1	0	0	0	0	0	0	0	1	1	0	1	1	0	0
TM3_3.7B	0	0	0	0	0	0	0	0	0	0	0	0	0	0	0	0	0	0	0	0	0	0	0	1	0	0	1	1	1	1	1	0	1	0	1	0	0	0	0	0	0	0	1	1	0	1	1	0	0
TM3_3.9	0	0	0	0	0	0	0	0	0	0	0	0	0	0	0	0	0	0	0	0	0	0	0	1	0	0	1	1	0	0	0	0	1	0	1	0	0	0	0	0	0	0	0	0	0	0	0	0	0
TM3_3.10	0	0	0	0	0	0	0	0	0	0	0	0	0	0	0	0	0	0	0	0	0	0	0	1	0	0	1	1	0	0	0	0	1	0	1	0	0	0	0	0	0	0	0	0	0	0	0	0	0
TM3_3.11A	0	0	0	0	0	0	0	0	0	0	0	0	0	0	0	0	0	0	0	0	0	0	0	0	0	0	1	1	1	1	1	0	0	0	0	0	0	0	0	0	0	0	1	1	0	1	1	0	0
TM3_3.11B	0	0	0	0	0	0	0	0	0	0	0	0	0	0	0	0	0	0	0	0	0	0	0	1	0	0	1	1	1	1	1	0	1	0	1	0	0	0	0	0	0	0	1	1	0	1	1	0	0
TM3_3.12	0	0	0	0	0	0	0	0	0	0	0	0	0	0	0	0	0	0	0	0	0	0	0	0	0	0	0	0	1	1	0	0	0	0	0	0	0	0	0	0	0	0	1	1	0	0	0	0	0
TM3_3.13	0	0	0	0	0	0	0	0	0	0	0	0	0	0	0	0	0	0	0	0	0	0	0	0	0	0	0	1	0	0	0	0	0	0	1	0	0	0	0	0	0	0	0	0	0	0	0	0	0
TM3_3.14A	0	0	0	0	0	0	0	0	0	0	0	0	0	0	0	0	0	0	0	0	0	0	0	1	1	0	1	1	1	1	1	0	1	0	1	0	0	0	0	0	0	0	1	1	0	1	1	0	0
TM3_3.14B	0	0	0	0	0	1	0	0	0	0	0	0	0	0	0	0	0	0	0	0	0	0	0	0	0	0	0	0	1	1	1	0	0	0	0	0	0	0	0	0	0	0	1	1	0	0	0	0	0
TM3_3.16	0	0	0	0	0	0	0	0	0	0	0	0	0	0	0	0	0	0	0	0	0	0	0	1	0	0	1	1	0	0	0	0	1	0	1	0	0	0	0	0	0	0	0	0	0	0	0	0	0
Y2	0	0	0	0	0	0	0	0	0	0	0	0	0	0	0	0	0	0	0	0	0	0	0	0	0	0	0	0	1	1	0	0	0	0	0	0	0	0	0	0	0	0	0	0	0	0	0	0	0
Y3	0	0	0	0	0	0	0	0	0	0	0	0	0	0	0	0	0	0	0	0	0	0	0	1	0	0	0	0	0	0	0	0	1	0	0	0	0	0	0	0	0	0	0	0	0	0	0	0	0
Y5A	0	1	1	1	1	0	1	0	1	0	1	0	0	1	0	0	1	1	1	1	1	1	1	1	0	0	0	1	0	0	0	0	1	0	1	0	0	0	0	0	0	0	0	0	0	0	0	0	0
Y5B	0	1	1	1	1	0	1	0	1	0	1	0	0	1	0	0	1	1	1	1	1	1	1	1	0	0	1	1	0	0	0	0	1	0	1	0	0	0	0	0	0	0	0	0	0	0	0	0	0
Y12	0	0	1	1	1	0	1	1	1	0	0	0	0	0	0	0	1	1	1	0	0	0	0	0	1	0	0	0	1	0	0	0	0	0	0	0	0	0	0	0	0	0	0	0	0	0	0	0	0
Y17	0	0	0	0	0	0	0	0	0	0	0	0	0	0	0	0	0	0	0	0	0	0	0	1	0	0	1	1	0	0	1	0	1	0	1	0	0	0	0	0	0	0	1	1	0	1	1	0	0
Y21	0	0	0	0	0	0	0	0	0	0	0	0	0	0	0	0	0	0	0	0	0	0	0	1	0	0	1	1	0	0	1	0	1	0	1	0	0	0	0	0	0	0	1	1	0	1	1	0	0
Y25	0	0	0	0	0	0	0	0	0	0	0	0	0	0	0	0	0	0	0	0	0	0	0	0	0	0	0	0	0	0	0	0	0	0	0	0	0	0	0	0	0	0	0	0	0	0	0	0	0
Y38	0	0	0	0	0	0	0	0	0	0	0	0	0	0	0	0	0	0	0	0	0	0	0	1	1	0	1	1	0	0	1	1	1	1	1	1	1	1	1	1	1	1	1	1	1	1	1	1	1
Y48	0	0	1	1	1	0	1	0	0	0	0	0	1	0	0	0	1	1	1	0	0	0	0	0	0	0	0	0	1	0	0	0	0	0	0	0	0	0	0	0	0	0	0	0	0	0	0	0	0
Y52	1	0	0	0	0	1	0	1	1	1	0	1	1	0	0	0	0	1	0	0	0	0	0	1	1	0	1	1	0	0	1	1	1	0	1	1	1	1	1	1	1	1	1	1	1	1	1	1	1
Y55	0	0	0	0	0	0	0	0	0	0	0	0	0	0	0	0	0	0	0	0	0	0	0	0	1	0	0	0	0	1	0	0	0	0	0	0	0	0	0	0	0	0	1	1	0	0	0	0	0
Y60	0	0	0	0	0	0	0	0	0	0	0	0	0	0	0	0	0	0	0	0	0	0	0	1	0	0	0	0	0	0	0	0	1	0	0	0	0	0	0	0	0	0	0	0	0	0	0	0	0
Y65	0	0	0	0	0	0	0	1	1	0	0	0	1	0	0	0	1	1	1	0	0	0	0	1	0	0	1	1	0	0	0	0	1	0	1	0	0	0	0	0	0	0	1	1	0	0	0	0	0
Y66	0	1	1	1	1	1	1	0	0	0	1	1	1	1	0	0	1	1	1	1	1	1	1	0	0	0	0	0	0	0	0	0	0	0	0	0	0	0	0	0	0	0	0	0	0	0	0	0	0
Y67	0	0	0	0	0	0	0	0	0	0	0	0	0	0	0	0	0	0	0	0	0	0	0	0	1	0	0	0	0	0	0	0	0	0	0	0	0	0	0	0	0	0	1	1	0	1	1	0	0
Y68	0	1	1	1	1	0	1	1	0	0	1	1	1	0	0	0	1	1	1	1	1	1	1	1	0	0	0	0	0	0	0	1	1	0	0	1	1	1	1	1	1	1	0	0	1	0	0	1	1
Y74	0	1	1	1	1	1	1	1	1	0	1	0	1	1	1	1	1	1	1	1	1	1	1	1	0	1	1	1	1	0	1	1	1	1	1	1	1	1	1	1	1	1	1	1	1	1	1	1	1
Y86	0	1	1	1	1	1	1	0	1	0	1	0	1	1	1	1	1	1	1	1	1	1	1	1	0	1	0	0	1	1	0	1	1	0	0	1	1	1	1	1	1	1	0	0	0	0	0	0	1
Y90	0	0	0	0	0	0	0	0	0	0	0	0	1	0	0	0	0	0	0	0	0	0	0	1	0	0	0	0	0	0	0	1	1	0	0	1	1	1	0	1	1	1	0	0	0	0	0	0	1
Y1.1	0	0	0	0	0	0	0	0	0	0	0	0	0	0	0	0	0	0	0	0	0	0	0	0	1	0	1	1	0	0	1	0	0	0	1	0	0	0	0	0	0	0	1	1	0	1	1	0	0
Y1.6	0	0	0	0	0	0	0	0	0	0	0	0	0	0	0	0	0	0	0	0	0	0	0	0	1	0	1	1	1	1	1	0	0	0	1	0	0	0	0	0	0	0	1	1	0	1	1	0	0
Y1.7	0	1	1	1	1	1	1	0	1	0	1	1	1	1	1	1	1	1	1	1	1	1	1	1	0	0	0	0	1	1	0	0	1	0	0	0	0	0	0	0	0	0	0	0	0	0	0	0	0
Y1.10	0	0	0	0	0	0	0	0	0	0	0	0	0	0	0	0	0	0	0	0	0	0	0	1	0	0	1	1	1	1	1	0	1	0	1	0	0	0	0	0	0	0	1	1	0	1	1	0	0
Y1.11	0	0	0	0	0	0	0	0	0	0	0	0	0	0	0	0	0	0	0	0	0	0	0	1	0	0	1	1	0	0	1	0	1	0	1	0	0	0	0	0	0	0	1	1	0	1	1	0	0
Y1.12	0	0	0	0	0	0	0	0	0	0	0	0	0	0	0	0	0	0	0	0	0	0	0	1	0	0	0	0	0	0	0	0	1	0	0	0	0	0	0	0	0	0	0	0	0	0	0	0	0
Y1.20	0	0	0	0	0	1	0	0	0	0	0	0	0	0	0	0	0	0	0	0	0	0	0	0	0	0	0	0	0	0	0	0	0	0	0	0	0	0	0	0	0	0	0	1	0	0	0	0	0
Y1.21	0	0	0	0	0	0	0	0	0	0	0	0	0	0	0	0	0	0	0	0	0	0	0	1	0	0	1	1	0	0	1	0	1	0	1	0	0	0	0	0	0	0	1	1	0	1	1	0	0
Y1.22	0	0	0	0	0	0	0	0	0	0	0	0	0	0	0	0	0	0	0	0	0	0	0	1	0	0	0	0	0	0	0	0	1	0	0	0	0	0	0	0	0	0	0	0	0	0	0	0	0
Y2.4	1	1	1	1	1	0	1	0	1	1	1	0	0	1	1	1	1	1	1	1	1	1	1	1	0	0	1	1	0	0	1	0	1	0	1	0	0	0	0	0	0	0	1	1	0	1	1	0	0
Y2.6	0	1	1	1	1	1	1	0	1	0	1	1	1	1	1	1	1	1	1	1	1	1	1	1	0	1	0	0	1	1	0	1	1	1	0	1	1	1	1	1	1	1	0	0	0	0	0	0	1
Y2.7	0	0	0	0	0	1	0	1	1	0	0	0	0	0	0	0	0	0	0	0	0	0	0	1	0	0	1	1	1	1	1	0	1	0	1	0	1	0	0	0	0	0	1	1	0	0	1	0	0
Y2.11	1	1	1	1	1	1	1	1	1	1	1	1	1	1	0	0	1	1	1	1	1	1	1	0	1	0	1	1	1	1	1	1	0	0	1	1	0	1	1	1	1	1	1	1	0	1	1	0	1
Y2.14	0	0	0	0	0	1	1	0	1	0	0	0	0	0	0	0	0	1	0	0	0	0	0	1	0	0	1	0	1	0	1	1	1	0	0	1	1	1	1	1	1	1	1	1	0	0	1	1	1
Y2.17	0	0	0	0	0	0	0	0	0	0	0	0	0	0	0	0	0	0	0	0	0	0	0	0	0	0	0	0	1	1	0	0	0	1	0	0	0	0	0	0	0	0	0	0	0	0	0	0	0
Y2.18	0	0	0	0	0	1	0	1	0	0	0	0	0	0	0	0	0	0	0	0	0	0	0	1	0	0	1	0	0	0	1	1	0	0	0	1	1	1	1	1	1	1	1	1	1	0	1	1	1
Y2.19	0	0	0	0	0	0	0	0	0	0	0	0	0	0	0	0	0	0	0	0	0	0	0	1	1	0	1	1	1	1	1	0	0	1	1	0	0	0	0	0	0	0	1	1	0	1	1	0	0
Y3.1	0	0	0	0	0	0	0	0	0	0	0	0	0	0	0	0	0	0	0	0	0	0	0	0	0	0	1	1	0	0	1	0	0	0	1	0	0	0	0	0	0	0	1	1	0	1	1	0	0
Y3.5	0	0	0	0	0	0	0	0	0	0	0	0	0	0	0	0	0	0	0	0	0	0	0	0	0	0	1	1	0	0	1	0	0	0	1	0	0	0	0	0	0	0	1	1	0	1	1	0	0
Y3.15	0	0	0	0	0	0	0	0	0	0	0	0	0	0	0	0	0	0	0	0	0	0	0	0	0	0	1	1	0	0	1	0	0	0	1	0	0	0	0	0	0	0	1	1	0	1	1	0	0
Y3.19	0	0	0	0	0	0	0	0	0	0	0	0	0	0	0	0	0	0	0	0	0	0	0	1	1	0	1	1	1	1	1	0	0	0	1	0	0	0	0	0	0	0	1	1	0	1	1	0	0
Y3.27	0	0	0	0	0	0	0	0	0	0	0	0	0	0	0	0	0	0	0	0	0	0	0	1	1	0	1	1	1	1	1	0	0	0	1	0	0	0	0	0	0	0	1	1	0	1	1	0	0
Y3.36	0	0	0	0	0	0	0	0	0	0	0	0	0	0	0	0	0	0	0	0	0	0	0	1	1	0	1	1	1	1	1	0	1	0	1	0	0	0	0	0	0	0	1	1	0	1	1	0	0
Y3.37	0	1	1	1	1	1	1	0	1	0	1	1	1	1	1	1	1	1	1	1	1	1	1	1	0	0	1	1	1	1	1	0	1	0	1	0	0	0	0	0	0	0	1	1	0	1	1	0	0
Y3.38	0	0	0	0	0	0	0	0	0	0	0	0	0	0	0	0	0	0	0	0	0	0	0	1	1	0	1	1	1	1	1	0	1	0	1	0	0	0	0	0	0	0	1	1	0	1	1	0	0
Y3.40	0	0	0	0	0	0	0	0	0	0	0	0	0	0	0	0	0	0	0	0	0	0	0	1	1	0	1	0	1	1	1	0	1	0	1	0	0	0	0	0	0	0	1	1	0	1	1	0	0
Y3.42	0	1	1	1	1	1	1	0	1	0	1	1	1	1	1	1	1	1	1	1	1	1	1	1	0	0	1	0	1	1	1	0	1	0	0	0	0	0	0	0	0	0	1	1	0	1	1	0	0
Y3.43	0	0	0	0	0	0	0	0	0	0	0	0	0	0	0	0	0	0	0	0	0	0	0	1	0	0	1	1	0	0	1	0	1	0	1	0	0	0	0	0	0	0	1	1	0	1	1	0	0
Y3.44	0	0	0	0	0	0	0	0	0	0	0	0	0	0	0	0	0	0	0	0	0	0	0	0	1	0	1	1	1	1	1	0	0	0	1	0	0	0	0	0	0	0	1	1	0	1	1	0	0
Y3.45	0	0	0	0	0	0	0	0	0	0	0	0	0	0	0	0	0	0	0	0	0	0	0	0	1	0	1	1	1	1	1	0	0	0	1	0	0	0	0	0	0	0	1	1	0	1	1	0	0
Y3.47	0	0	0	0	0	0	0	0	0	0	0	0	0	0	0	0	0	0	0	0	0	0	0	0	1	0	1	1	1	1	1	0	0	0	1	0	0	0	0	0	0	0	1	1	0	1	1	0	0
Y3.56	0	0	0	0	0	0	0	0	0	0	0	0	0	0	0	0	0	0	0	0	0	0	0	0	0	0	0	0	1	1	0	0	0	0	0	0	0	0	0	0	0	0	0	0	0	0	0	0	0
[truncated: 180 more columns]

## Sheet: Data full - partial - no lysis
	i1.1	i1.2	i1.3	i1.4	i1.5	i1.6	i1.7	i1.9	i1.10	i1.11	i1.12	i1.13	i1.14	i1.15	i1.16	i1.17	i1.18	i1.19	i1.20	i1.21	i1.22	i1.23	i1.24	i2.1	i2.2	i2.3	i2.4	i2.5	i2.6	i2.7	i2.8	i2.9	i2.10	i2.11	i2.20	i3.1	i3.2	i3.3	i3.4	i3.5	i3.6	i3.7	i3.8	i3.9	i3.10	i3.11	i3.12	i3.13	i3.14
i4	1	1	1	1	2	1	1	1	1	2	2	1	1	1	1	1	1	1	1	2	1	2	2	2	2	2	2	1	1	1	1	1	1	0	1	2	2	1	1	1	1	1	1	1	2	2	1	1	1
i9	1	2	1	1	1	1	1	1	1	2	1	1	1	2	1	1	1	1	1	2	1	2	1	2	0	0	0	0	2	0	0	1	2	0	0	2	2	1	1	1	1	1	0	0	0	0	0	0	1
i17	0	0	0	0	0	1	0	2	2	0	0	1	1	0	0	0	1	1	2	0	2	0	2	0	0	0	0	0	0	0	0	2	0	0	0	2	0	2	2	2	2	2	0	0	0	0	0	0	0
i20	0	0	0	0	0	0	0	0	0	0	0	0	0	0	0	0	0	0	0	0	0	0	0	0	0	0	0	0	0	0	0	0	0	1	0	0	0	0	0	0	0	0	0	0	0	0	0	0	0
i34	1	1	1	1	1	1	1	1	1	2	2	1	1	1	1	1	1	1	1	2	2	2	2	2	0	2	0	0	2	0	0	1	2	0	0	1	2	1	2	1	1	1	0	0	0	0	0	0	1
i36	2	0	2	2	2	1	2	1	1	2	2	2	1	2	2	2	1	1	2	2	2	2	1	2	2	0	2	1	0	0	1	2	0	0	1	2	0	2	2	2	2	2	1	1	0	1	1	0	2
i37	2	2	2	2	2	1	2	1	1	2	2	1	1	2	2	2	1	1	2	2	2	2	2	2	0	0	0	0	0	0	0	2	0	0	0	2	2	2	2	2	2	2	0	0	0	0	0	0	2
i42	0	0	0	0	0	0	0	0	0	0	0	0	0	0	0	0	0	0	0	0	0	0	0	0	0	0	0	0	0	0	0	0	0	2	0	0	0	0	0	0	0	0	0	0	0	0	0	0	0
i45	1	2	1	1	1	1	1	1	1	2	1	1	1	2	1	1	1	1	1	2	1	2	1	2	0	2	0	0	2	0	0	1	2	0	0	1	1	2	1	1	1	1	0	0	0	0	0	0	1
i46	1	1	1	1	1	1	1	1	1	2	1	1	1	1	1	1	1	1	1	2	1	1	1	2	0	2	0	0	2	0	0	1	2	0	0	1	1	1	1	1	1	1	0	0	0	0	0	0	1
i65	0	0	0	0	0	0	0	0	0	0	0	0	0	0	0	0	0	0	0	0	0	0	0	1	0	0	1	1	2	2	1	0	1	0	1	0	0	0	0	0	0	0	1	2	0	1	1	0	0
i72	0	0	0	0	0	0	0	0	0	0	0	0	0	0	0	0	0	0	0	0	0	0	0	2	0	0	1	1	2	2	1	0	2	0	1	0	0	0	0	0	0	0	2	2	0	1	2	0	0
i1.6	1	0	2	2	2	1	2	1	1	1	2	2	1	2	0	0	1	2	2	0	2	2	2	0	0	0	0	0	0	0	0	2	0	0	0	2	2	2	1	1	1	1	0	0	0	0	0	0	2
i1.9	0	0	0	0	2	2	0	2	2	0	0	2	1	0	0	0	1	1	2	0	0	0	2	0	0	0	0	0	0	0	0	0	0	0	0	0	0	0	0	0	0	0	0	0	0	0	0	0	0
i1.10	2	0	2	2	2	2	2	2	2	2	0	2	2	0	2	2	1	1	2	0	0	0	2	0	0	0	0	0	2	0	0	0	0	0	0	0	0	0	0	0	0	0	0	0	0	0	0	0	0
i1.11	0	0	0	0	0	2	0	2	2	2	0	2	2	0	0	2	1	1	2	0	0	0	0	0	0	0	0	0	2	0	0	2	0	0	0	0	0	0	0	0	0	0	0	0	0	0	0	0	0
i1.13	2	2	2	2	2	1	2	1	1	2	2	1	2	2	2	2	1	1	1	2	2	2	2	0	0	0	0	0	0	0	0	1	0	0	0	2	2	1	2	1	1	1	0	0	0	0	0	0	2
i1.14	2	0	2	2	1	1	1	1	1	2	2	1	1	2	2	2	1	1	1	2	2	2	2	0	0	0	0	0	0	0	0	2	0	0	0	2	2	2	1	1	1	1	0	0	0	0	0	0	2
i1.18	2	0	0	0	2	2	0	2	1	2	0	2	2	0	2	2	1	1	2	0	0	0	0	0	0	0	0	0	2	0	0	0	0	0	0	0	0	0	0	0	0	0	0	0	0	0	0	0	0
i1.21	1	2	2	1	1	1	1	1	1	2	1	1	1	1	2	1	1	1	1	2	2	2	2	2	0	0	0	0	0	0	0	1	2	0	0	2	1	2	1	1	1	1	0	0	0	0	0	0	2
i1.22	2	2	2	2	1	1	2	1	1	2	2	1	2	1	2	1	1	1	1	2	2	1	2	2	0	1	0	0	2	0	0	2	2	0	0	2	2	2	2	1	1	1	0	0	0	0	0	0	2
i1.23	0	0	0	0	2	2	0	1	2	0	0	2	2	0	0	0	1	1	1	0	0	2	0	0	0	0	0	0	0	0	0	2	0	0	0	0	0	0	0	0	2	2	0	0	0	0	0	0	0
i3.8	0	0	0	0	0	0	0	0	0	0	0	0	0	0	0	0	0	0	0	0	0	0	0	0	0	0	2	2	0	2	2	0	0	0	2	0	0	0	0	0	0	0	1	1	0	1	2	0	0
i3.11	0	0	0	0	0	0	0	0	0	0	0	0	0	0	0	0	0	0	0	0	0	0	0	0	0	0	2	2	0	2	2	0	0	0	2	0	0	0	0	0	0	0	1	1	0	1	1	0	0
i3.18	0	0	0	0	0	0	0	0	0	0	0	0	0	0	0	0	0	0	0	0	0	0	0	0	2	0	1	1	0	0	1	0	0	0	1	0	0	0	0	0	0	0	1	1	0	1	1	0	0
N1	0	0	2	2	0	2	2	0	2	0	0	0	0	0	0	0	0	2	0	0	0	0	0	0	0	0	0	0	0	0	0	0	0	0	0	0	0	0	0	0	0	0	0	0	0	0	0	2	0
N2	0	0	0	0	0	0	0	0	0	0	0	0	0	0	0	0	0	0	0	0	0	0	0	0	0	0	0	0	1	1	2	0	0	0	0	0	0	0	0	0	0	0	0	0	0	0	0	0	0
N3	2	1	1	1	1	1	1	1	1	1	1	2	2	1	0	2	1	1	1	2	2	1	1	0	2	0	0	0	2	2	0	0	0	0	0	0	0	0	0	0	0	0	0	0	2	0	2	1	0
N4	0	0	0	0	0	0	0	0	0	0	0	0	0	0	0	0	0	0	0	0	0	0	0	1	1	0	2	2	1	1	1	0	1	0	2	0	0	0	0	0	0	0	1	1	0	1	1	0	0
N5	1	1	1	1	1	1	1	1	1	1	1	2	2	1	1	1	1	1	1	1	1	1	1	0	1	0	2	1	2	2	1	2	0	0	1	2	2	2	2	2	2	2	1	1	1	1	1	1	2
N9	0	0	0	0	0	0	0	0	0	0	0	0	0	0	0	0	0	0	0	0	0	0	0	0	0	0	0	0	0	0	0	0	0	0	0	0	0	0	0	0	0	0	0	0	0	0	0	0	0
N10	0	0	0	0	0	0	0	0	0	0	0	0	0	0	0	0	0	0	0	0	0	0	0	1	1	0	0	0	1	1	1	0	1	0	0	0	0	0	0	0	0	0	2	2	0	1	2	0	0
N11	2	1	1	1	1	1	1	1	1	1	1	2	2	1	1	1	1	1	1	1	1	1	1	0	1	0	2	2	2	2	2	2	0	0	2	2	2	2	2	2	2	2	2	2	1	2	2	1	2
N12	1	1	1	1	1	1	1	1	1	1	1	2	1	1	1	1	1	1	1	1	1	1	1	0	1	0	1	2	2	2	1	2	0	0	1	2	2	2	2	2	2	2	1	1	1	1	1	1	2
N13	2	1	1	1	1	1	1	1	1	1	1	2	2	2	1	1	1	1	1	2	1	1	1	0	2	0	2	2	2	2	2	2	0	0	1	2	2	2	2	2	2	2	2	2	2	2	2	1	2
N14	2	1	1	1	1	1	1	1	1	1	1	2	2	1	1	1	1	1	1	2	1	1	1	0	2	0	2	2	2	2	1	2	0	0	2	2	2	2	2	2	2	2	2	2	2	2	2	1	2
N15	1	1	1	1	1	1	1	1	1	1	1	1	1	1	1	1	1	1	1	1	1	1	1	0	1	0	1	1	1	1	1	1	0	0	1	1	1	1	1	1	1	1	1	1	1	1	1	1	1
N17	0	0	2	2	2	2	2	2	2	0	2	0	2	0	0	0	2	2	2	0	2	0	2	0	2	0	1	1	0	0	1	2	0	0	1	0	0	0	0	0	0	0	1	1	0	1	1	0	0
N23	2	1	1	1	1	1	1	1	1	1	1	2	2	1	1	1	1	1	1	2	1	1	1	0	2	0	2	2	1	1	2	2	0	0	2	2	2	2	2	2	2	2	1	1	2	1	1	1	2
N25	0	0	0	0	0	0	0	0	0	0	0	0	0	0	0	0	0	0	0	0	0	0	0	2	1	0	1	1	1	1	1	0	2	0	1	0	0	0	0	0	0	0	1	1	0	1	1	0	0
N27	0	0	0	0	0	0	0	0	0	0	0	0	0	0	0	0	0	0	0	0	0	0	0	2	2	0	0	0	1	2	2	0	2	0	0	0	0	0	0	0	0	0	0	0	0	0	0	0	0
N28	0	0	2	2	2	1	2	2	2	2	2	2	2	0	0	0	1	2	2	0	2	0	2	2	2	0	0	2	2	2	2	2	2	2	0	0	0	0	0	0	2	0	2	2	0	0	2	0	2
N30	2	2	2	2	2	2	2	2	2	2	2	2	2	2	2	2	2	2	2	0	2	2	2	0	2	0	2	2	2	2	2	2	0	0	2	2	2	2	2	2	2	2	2	2	0	2	2	2	2
N32	2	1	1	1	1	1	1	1	1	2	1	2	2	1	1	1	1	1	1	2	1	1	1	0	2	0	2	2	2	2	2	2	0	0	2	2	2	2	2	2	2	2	2	2	2	2	2	1	2
N34	0	0	0	0	0	0	0	0	0	0	0	2	2	0	0	0	0	0	0	0	0	0	0	2	2	0	0	0	2	0	0	1	2	0	0	1	1	1	1	1	1	1	0	0	2	0	0	2	1
N38	0	0	0	0	0	0	0	0	0	0	0	0	0	0	0	0	0	0	0	0	0	0	0	2	0	0	1	1	0	0	1	1	2	2	1	1	1	1	1	1	1	1	1	1	1	1	1	1	1
N39	0	0	0	0	0	0	0	0	0	0	0	0	0	0	0	0	0	0	0	0	0	0	0	0	0	0	0	0	1	2	1	0	0	2	0	0	0	0	0	0	0	0	2	2	2	2	2	1	0
N42	0	0	0	0	0	0	0	0	2	0	0	2	0	0	0	0	1	2	2	0	0	0	2	2	0	0	2	0	0	0	0	0	2	2	2	0	0	0	0	0	0	0	0	0	0	0	0	2	0
N43	2	1	1	1	2	1	1	1	1	1	2	2	2	1	1	1	1	1	2	2	1	1	1	0	2	0	2	2	2	2	2	2	0	0	2	2	2	2	2	2	2	2	2	2	2	2	2	1	2
N45	1	2	2	2	2	2	2	1	2	1	2	1	1	2	2	2	1	1	1	2	2	1	2	1	2	2	1	1	2	2	1	1	1	1	1	1	1	1	1	1	1	1	1	1	1	1	1	1	1
N65	0	0	0	0	0	0	0	0	0	0	0	0	0	0	0	0	0	0	0	0	0	0	0	0	0	0	2	0	0	0	0	0	0	0	0	0	0	0	0	0	0	0	0	0	0	0	0	0	0
N1.2	2	1	1	1	1	1	1	1	1	1	2	1	2	1	1	1	1	1	1	2	1	1	1	0	2	0	2	1	2	2	1	2	0	0	1	2	2	2	2	2	2	2	1	1	1	1	1	1	2
N1.4	2	1	1	1	1	1	1	1	1	1	1	1	2	1	1	1	1	1	1	2	1	2	1	0	2	0	2	2	2	2	1	2	0	0	2	2	2	2	2	2	2	2	1	1	1	1	1	1	2
N1.5	0	0	2	2	0	2	2	2	2	2	0	0	0	2	0	0	1	1	2	0	2	2	2	0	0	0	0	2	0	0	2	0	0	0	2	0	0	0	0	0	0	0	2	2	2	2	2	1	0
N1.10	2	1	2	1	1	1	1	1	1	1	2	1	2	1	1	1	1	1	1	2	1	1	1	0	1	0	2	1	2	2	1	1	0	0	2	2	2	1	2	2	1	1	1	1	2	1	1	1	1
N1.11	1	1	2	1	1	1	1	1	1	1	1	1	2	1	1	1	1	1	1	2	1	1	1	0	1	0	2	1	2	2	1	1	0	0	1	1	2	2	1	2	1	1	1	1	2	1	1	1	2
N1.14	2	2	2	2	2	0	2	2	0	2	2	1	1	2	1	2	1	1	1	2	2	2	1	2	1	0	2	2	2	2	2	2	2	2	1	2	2	2	2	2	2	2	1	1	2	1	2	1	2
N1.15	0	2	2	2	2	1	1	1	2	2	2	2	2	1	2	2	1	1	2	0	1	1	2	0	2	0	2	2	2	2	2	2	0	0	2	0	0	0	0	0	0	0	2	2	0	0	2	1	0
N1.16	2	2	2	1	1	1	1	1	1	2	2	2	2	1	1	1	1	1	1	2	1	1	1	0	2	0	2	2	2	2	2	2	0	0	1	2	2	2	2	2	2	1	2	2	2	2	2	1	2
N1.18	0	2	2	2	2	2	2	2	1	0	2	0	0	2	1	2	2	1	2	0	2	0	2	0	0	0	0	2	0	0	2	0	0	0	2	0	0	0	0	0	0	0	2	2	2	2	2	2	0
N2.2	2	1	1	1	1	1	1	1	1	2	1	2	2	1	1	1	1	1	1	2	2	2	1	0	2	0	2	1	2	2	2	2	0	0	1	2	0	0	0	0	0	0	1	1	1	2	2	1	0
N2.6	0	0	2	2	0	2	1	2	2	2	2	2	2	2	2	0	1	1	2	0	2	2	2	0	2	0	0	0	2	0	2	0	0	0	0	0	0	0	0	0	0	0	0	0	0	0	0	2	0
N2.7	2	2	1	1	1	1	1	1	1	2	1	2	2	1	1	1	1	1	1	2	2	1	1	0	1	0	2	1	2	2	2	2	0	0	1	2	2	2	2	2	1	1	1	2	2	2	2	2	2
N2.9	2	1	1	1	1	1	1	1	1	2	1	1	2	1	1	1	1	1	1	2	2	2	1	0	2	0	1	1	2	2	2	2	0	0	1	2	2	2	2	2	1	1	1	2	2	2	2	2	2
N2.10	0	0	0	0	0	0	0	0	0	0	0	0	0	0	0	0	0	0	0	0	0	0	0	2	2	0	0	0	1	1	2	0	1	0	0	0	0	0	0	0	0	0	2	2	0	0	0	0	0
N2.13	2	2	2	2	2	2	1	1	1	2	1	2	2	1	2	2	1	1	1	2	2	1	2	0	2	0	2	1	2	2	1	2	0	0	1	2	2	2	2	2	2	2	1	2	2	2	2	2	2
N3.2	0	0	0	0	0	0	0	0	0	0	0	0	0	0	0	0	0	0	0	0	0	0	0	0	0	0	1	2	0	0	1	0	0	0	2	0	0	0	0	0	0	0	2	2	0	0	0	0	0
N3.13	0	0	0	0	0	0	0	0	0	0	0	0	0	0	0	0	0	0	0	0	0	0	0	0	0	0	1	0	0	0	2	0	0	0	0	0	0	0	0	0	0	0	1	1	0	2	2	0	0
N3.19	0	0	0	0	0	0	0	0	0	0	0	0	0	0	0	0	0	0	0	0	0	0	0	2	0	0	0	0	0	0	0	0	2	0	0	0	0	0	0	0	0	0	0	0	0	0	0	0	0
TM5A	0	0	0	0	0	0	0	0	0	0	0	0	0	0	0	0	0	0	0	0	0	0	0	0	0	0	0	0	1	1	1	0	0	0	0	0	0	0	0	0	0	0	1	2	0	2	1	0	0
TM5B	0	0	0	0	0	0	0	0	0	0	0	0	0	0	0	0	0	0	0	0	0	0	0	1	0	0	1	1	0	2	1	0	1	0	1	0	0	0	0	0	0	0	1	1	0	1	1	0	0
TM8	0	0	0	0	0	0	0	0	0	0	0	0	2	0	0	0	2	2	2	0	0	0	0	0	0	0	2	0	0	0	0	0	0	0	0	0	0	0	0	2	2	0	2	2	0	0	0	0	0
TM15	0	0	0	0	0	0	0	0	0	0	0	0	0	0	0	0	0	0	0	0	0	0	0	1	1	0	1	2	1	1	1	0	1	0	2	0	0	0	0	0	0	0	1	1	0	1	1	0	0
TM17	0	0	0	0	0	0	0	0	0	0	0	0	0	0	0	0	0	0	0	0	0	0	0	1	1	0	2	2	1	1	0	0	1	0	2	0	0	0	0	0	0	0	0	0	0	0	0	0	0
TM22	0	0	0	0	0	0	0	0	0	0	0	0	0	0	0	0	0	0	0	0	0	0	0	0	0	0	0	0	0	0	0	0	0	0	0	0	0	0	0	0	0	0	0	0	0	0	0	0	0
TM23	0	0	0	0	0	0	0	0	0	0	0	0	0	0	0	0	0	0	0	0	0	0	0	1	1	0	1	2	1	1	1	0	1	0	2	0	0	0	0	0	0	0	1	1	0	1	1	0	0
TM24	0	0	0	0	0	0	0	0	0	0	0	0	0	0	0	0	0	0	0	0	0	0	0	0	2	0	2	2	2	2	2	0	0	0	1	0	0	0	0	0	0	0	2	2	0	2	2	0	0
TM25A	0	0	0	0	0	0	0	0	0	0	0	0	0	0	0	0	0	0	0	0	0	0	0	1	1	0	1	2	1	1	1	0	1	0	2	0	0	0	0	0	0	0	1	1	0	1	1	0	0
TM25B	0	0	0	0	0	0	0	0	0	0	0	0	0	0	0	0	0	0	0	0	0	0	0	2	2	0	2	2	1	1	1	0	2	0	2	0	0	0	0	0	0	0	1	1	0	1	1	0	0
TM26	0	0	0	0	0	2	0	2	0	1	0	0	0	0	0	0	0	0	0	0	0	0	0	0	0	1	0	0	0	0	0	2	0	0	0	2	1	2	2	2	2	2	0	0	0	0	0	0	2
TM27A	0	0	0	0	0	0	0	0	0	0	0	0	0	0	0	0	0	0	0	0	0	0	0	1	0	0	1	1	0	2	1	0	1	0	1	0	0	0	0	0	0	0	1	1	0	1	1	0	0
TM27B	0	0	0	0	0	0	0	0	0	0	0	0	0	0	0	0	0	0	0	0	0	0	0	1	0	0	1	1	0	2	1	0	1	0	1	0	0	0	0	0	0	0	1	1	0	1	1	0	0
TM29	0	0	0	0	0	0	0	0	0	0	0	0	0	0	0	0	0	0	0	0	0	0	0	1	0	0	1	1	0	2	1	0	1	0	1	0	0	0	0	0	0	0	1	1	0	1	1	0	0
TM30	2	0	0	0	0	0	0	2	2	2	0	2	2	0	0	0	2	2	2	0	0	0	0	0	0	2	2	2	0	0	0	2	0	0	2	2	2	2	2	2	2	2	2	2	0	0	2	2	2
TM32	0	0	0	0	0	0	0	0	0	0	0	0	0	0	0	0	0	0	0	0	0	0	0	0	2	0	2	1	1	1	1	0	0	0	1	0	0	0	0	0	0	0	2	2	0	2	2	0	0
TM33	0	0	0	0	0	1	0	0	0	0	0	0	0	0	0	0	0	0	0	0	0	0	0	0	0	0	0	0	0	0	0	0	0	0	0	0	2	0	0	0	0	0	0	0	0	0	0	0	0
TM34	0	2	2	2	2	1	2	1	1	2	2	2	2	2	2	2	2	2	2	2	2	2	2	2	0	2	1	2	0	0	2	2	0	1	0	2	1	2	2	2	1	1	2	2	2	0	0	1	1
TM35	0	0	0	0	0	0	0	0	0	0	0	0	0	0	0	0	0	0	0	0	0	0	0	1	1	0	1	1	1	1	1	0	1	0	2	0	0	0	0	0	0	0	1	1	0	1	1	0	0
TM36	0	0	0	0	0	0	0	0	0	0	0	0	0	0	0	0	0	0	0	0	0	0	0	2	1	0	2	2	1	1	1	0	2	0	2	0	0	0	0	0	0	0	1	1	0	1	1	0	0
TM38	0	0	0	0	0	2	0	0	0	0	0	0	0	0	0	0	0	0	0	0	0	0	0	0	0	0	0	0	0	0	0	0	0	0	0	0	2	0	0	0	0	0	0	0	0	0	0	0	0
TM39	2	0	0	0	0	0	0	2	0	2	0	0	0	0	0	0	0	0	0	0	0	0	0	2	1	2	1	2	2	2	1	2	1	0	2	2	0	2	2	2	2	2	1	1	0	2	1	2	2
TM40	0	0	0	0	0	0	0	0	0	0	0	0	0	0	0	0	0	0	0	0	0	0	0	0	0	0	0	0	0	0	0	0	0	0	0	0	0	0	0	0	0	0	0	0	0	0	0	0	0
TM41	2	2	2	2	2	2	2	2	2	2	2	2	2	2	2	2	2	1	2	2	2	2	2	0	0	2	2	2	0	0	0	2	0	2	2	2	2	2	2	2	2	1	2	2	2	0	0	2	2
TM45	2	2	2	2	1	1	2	2	1	2	2	2	1	2	2	2	2	1	2	2	2	2	1	1	2	2	1	1	0	0	2	1	1	2	1	2	2	1	2	2	1	1	1	1	2	2	2	1	1
TM46	2	2	2	2	2	2	2	2	2	2	0	2	2	2	2	0	1	2	2	0	0	2	2	2	0	2	2	1	0	0	2	2	2	2	2	2	2	1	2	2	2	2	1	1	2	2	1	2	2
TM61	2	2	2	2	2	2	2	2	2	2	0	2	2	2	2	0	2	2	2	0	0	2	2	2	0	0	2	2	0	0	2	0	2	2	2	2	2	0	0	0	0	0	2	2	2	2	2	2	2
TM21B	2	2	2	2	2	2	2	1	1	2	0	1	1	2	2	0	2	2	2	0	0	2	2	2	0	2	2	1	0	0	2	2	1	2	2	2	2	1	2	2	2	1	1	1	2	2	2	1	2
TM1.2A	0	0	0	0	0	0	0	0	0	0	0	0	0	0	0	0	0	0	0	0	0	0	0	1	2	0	1	1	1	1	1	0	1	0	1	0	0	0	0	0	0	0	1	1	0	1	1	0	0
TM1.2B	0	0	0	0	0	0	0	0	0	0	0	0	0	0	0	0	0	0	0	0	0	0	0	2	2	0	2	2	1	1	1	0	1	0	2	0	0	0	0	0	0	0	1	1	0	1	1	0	0
TM1.7A	0	0	0	0	0	0	0	0	0	0	0	0	0	0	0	0	0	0	0	0	0	0	0	0	2	0	2	1	2	2	1	0	0	0	1	0	0	0	0	0	0	0	2	2	0	2	2	0	0
TM1.7B	0	0	0	0	0	0	0	0	0	0	0	0	0	0	0	0	0	0	0	0	0	0	0	0	2	0	2	1	2	2	2	0	0	0	1	0	0	0	0	0	0	0	2	2	0	2	2	0	0
TM1.10A	0	0	0	0	0	0	0	0	0	0	0	0	0	0	0	0	0	0	0	0	0	0	0	1	1	0	2	2	1	1	1	0	1	0	2	0	0	0	0	0	0	0	1	1	0	1	1	0	0
TM1.10B	0	0	0	0	0	0	0	0	0	0	0	0	0	0	0	0	0	0	0	0	0	0	0	1	1	0	1	1	1	1	1	0	1	0	2	0	0	0	0	0	0	0	1	1	0	1	1	0	0
TM1.13A	0	0	0	0	0	0	0	0	0	0	0	0	0	0	0	0	0	0	0	0	0	0	0	1	1	0	2	1	1	2	1	0	1	0	2	0	0	0	0	0	0	0	1	1	0	1	1	0	0
TM1.13B	0	0	0	0	0	0	0	0	0	0	0	0	0	0	0	0	0	0	0	0	0	0	0	1	2	0	2	1	1	1	1	0	1	0	2	0	0	0	0	0	0	0	1	1	0	1	1	0	0
TM1.20A	0	0	0	0	0	0	0	0	0	0	0	0	0	0	0	0	0	0	0	0	0	0	0	1	0	0	2	2	1	1	1	0	1	0	0	0	0	0	0	0	0	0	1	1	0	1	1	0	0
TM1.21A	0	0	0	0	0	0	0	0	0	0	0	0	0	0	0	0	0	0	0	0	0	0	0	0	2	0	2	1	2	2	2	0	0	0	1	0	0	0	0	0	0	0	2	2	0	2	2	0	0
TM1.21B	0	0	0	0	0	0	0	0	0	0	0	0	0	0	0	0	0	0	0	0	0	0	0	0	2	0	2	1	2	1	2	0	0	0	1	0	0	0	0	0	0	0	2	2	0	2	2	0	0
TM1.34A	0	0	0	0	0	0	0	0	0	0	0	0	0	0	0	0	0	0	0	0	0	0	0	0	2	0	2	1	2	2	2	0	0	0	1	0	0	0	0	0	0	0	2	2	0	2	2	0	0
TM1.34B	0	0	0	0	0	0	0	0	0	0	0	0	0	0	0	0	0	0	0	0	0	0	0	0	2	0	1	1	2	1	1	0	0	0	1	0	0	0	0	0	0	0	2	2	0	1	2	0	0
TM1.36A	0	0	0	0	0	0	0	0	0	0	0	0	0	0	0	0	0	0	0	0	0	0	0	1	0	0	1	1	0	0	2	0	1	0	1	0	0	0	0	0	0	0	1	2	0	2	2	0	0
TM1.36B	0	0	0	0	0	0	0	0	0	0	0	0	0	0	0	0	0	0	0	0	0	0	0	1	0	0	2	1	0	0	2	0	1	0	2	0	0	0	0	0	0	0	1	2	0	2	2	0	0
TM2.2A	2	0	0	2	0	2	2	2	2	2	0	2	2	0	0	0	2	0	0	0	0	2	0	2	2	2	2	2	0	0	2	2	2	0	2	2	2	2	2	2	2	2	2	1	2	2	2	2	2
TM2.3A	2	0	0	2	2	2	2	2	2	2	0	2	1	2	2	0	2	1	2	0	0	2	2	2	2	2	2	2	0	0	2	2	2	2	2	2	2	2	2	2	2	2	2	1	2	2	2	2	2
TM2.3B	2	2	2	1	2	2	1	2	1	2	2	1	1	2	2	2	1	1	1	2	2	2	1	2	2	2	2	2	2	2	2	2	2	1	1	2	2	2	2	2	2	2	1	1	2	2	2	2	2
TM2.4A	0	0	0	0	0	0	0	0	0	0	0	0	0	0	0	0	0	0	0	0	0	0	0	0	0	0	0	0	2	0	0	0	0	0	0	0	0	0	0	0	0	0	0	0	0	0	0	0	0
TM2.4B	0	0	0	0	0	0	0	0	0	0	0	0	0	0	0	0	0	0	0	0	0	0	0	0	0	0	0	0	1	2	0	0	0	0	0	0	0	0	0	0	0	0	0	0	0	0	0	0	0
TM2.5A	0	0	0	0	0	0	0	0	0	0	0	0	0	0	0	0	0	0	0	0	0	0	0	0	2	0	2	1	2	2	1	0	0	0	1	0	0	0	0	0	0	0	2	2	0	2	2	0	0
TM2.5B	0	0	0	0	0	0	0	0	0	0	0	0	0	0	0	0	0	0	0	0	0	0	0	1	0	0	2	1	2	2	0	0	2	0	2	0	0	0	0	0	0	0	2	0	0	2	2	0	0
TM3.4A	0	0	0	0	0	0	0	0	0	0	0	0	0	0	0	0	0	0	0	0	0	0	0	1	1	0	1	2	1	1	1	0	1	0	2	0	0	0	0	0	0	0	1	1	0	1	1	0	0
TM3.4B	0	0	0	0	0	0	0	0	0	0	0	0	0	0	0	0	0	0	0	0	0	0	0	2	1	0	2	0	1	2	1	0	2	0	0	0	0	0	0	0	0	0	1	1	0	2	1	0	0
TM3.5A	0	0	0	0	0	0	0	0	0	0	0	0	0	0	0	0	0	0	0	0	0	0	0	1	0	0	1	2	1	1	1	0	1	0	1	0	0	0	0	0	0	0	1	1	0	1	1	0	0
TM3.5B	0	0	0	0	0	0	0	0	0	0	0	0	0	0	0	0	0	0	0	0	0	0	0	2	0	0	2	2	1	1	1	0	2	0	2	0	0	0	0	0	0	0	1	1	0	1	1	0	0
TM3.12A	0	0	0	0	0	0	0	0	0	0	0	0	0	0	0	0	0	0	0	0	0	0	0	0	0	0	0	0	1	1	1	0	0	0	2	0	0	0	0	0	0	0	1	1	0	1	1	0	0
TM3.12B	0	0	0	0	0	0	0	0	0	0	0	0	0	0	0	0	0	0	0	0	0	0	0	0	0	0	0	0	1	1	1	0	0	0	0	0	0	0	0	0	0	0	1	1	0	1	1	0	0
TM3.14A	0	0	0	0	0	0	0	0	0	0	0	0	0	0	0	0	0	0	0	0	0	0	0	1	0	0	1	1	0	0	1	0	1	0	1	0	0	0	0	0	0	0	1	1	0	1	1	0	0
TM3.14B	0	0	0	0	0	0	0	0	0	0	0	0	0	0	0	0	0	0	0	0	0	0	0	2	2	0	0	0	1	1	1	0	1	0	0	0	0	0	0	0	0	0	1	1	0	1	2	0	0
TM3_3.3	0	0	0	0	0	0	0	0	0	0	0	0	0	0	0	0	0	0	0	0	0	0	0	0	0	0	1	1	0	0	2	0	0	0	1	0	0	0	0	0	0	0	0	0	0	0	0	0	0
TM3_3.4A	0	0	0	0	0	0	0	0	0	0	0	0	0	0	0	0	0	0	0	0	0	0	0	1	1	0	2	2	1	1	2	0	2	0	2	0	0	0	0	0	0	0	2	2	0	2	2	0	0
TM3_3.4B	0	0	0	0	0	0	0	0	0	0	0	0	0	0	0	0	0	0	0	0	0	0	0	0	1	0	0	0	1	2	2	0	2	0	2	0	0	0	0	0	0	0	1	1	0	2	2	0	0
TM3_3.5A	0	0	0	0	0	0	0	0	0	0	0	0	0	0	0	0	0	0	0	0	0	0	0	0	0	0	0	0	0	0	0	0	0	0	0	0	0	0	0	0	0	0	0	0	0	0	0	0	0
TM3_3.5B	0	0	0	0	0	0	0	0	0	0	0	0	0	0	0	0	0	0	0	0	0	0	0	0	0	0	0	0	0	0	0	0	0	0	0	0	0	0	0	0	0	0	0	0	0	0	0	0	0
TM3_3.6	2	0	0	0	0	2	0	2	2	2	0	0	0	0	0	0	0	0	0	0	0	0	0	2	2	2	2	2	0	0	0	2	2	0	2	2	2	2	2	2	2	2	2	2	2	0	0	2	2
TM3_3.7A	0	0	0	0	0	0	0	0	0	0	0	0	0	0	0	0	0	0	0	0	0	0	0	2	0	0	2	2	1	1	2	0	2	0	2	0	0	0	0	0	0	0	1	1	0	1	1	0	0
TM3_3.7B	0	0	0	0	0	0	0	0	0	0	0	0	0	0	0	0	0	0	0	0	0	0	0	2	0	0	2	2	1	1	2	0	2	0	2	0	0	0	0	0	0	0	1	1	0	1	1	0	0
TM3_3.9	0	0	0	0	0	0	0	0	0	0	0	0	0	0	0	0	0	0	0	0	0	0	0	2	0	0	2	2	0	0	0	0	2	0	2	0	0	0	0	0	0	0	0	0	0	0	0	0	0
TM3_3.10	0	0	0	0	0	0	0	0	0	0	0	0	0	0	0	0	0	0	0	0	0	0	0	2	0	0	2	2	0	0	0	0	2	0	2	0	0	0	0	0	0	0	0	0	0	0	0	0	0
TM3_3.11A	0	0	0	0	0	0	0	0	0	0	0	0	0	0	0	0	0	0	0	0	0	0	0	0	0	0	2	2	1	1	2	0	0	0	0	0	0	0	0	0	0	0	1	1	0	2	2	0	0
TM3_3.11B	0	0	0	0	0	0	0	0	0	0	0	0	0	0	0	0	0	0	0	0	0	0	0	2	0	0	2	1	1	1	2	0	2	0	2	0	0	0	0	0	0	0	1	1	0	1	1	0	0
TM3_3.12	0	0	0	0	0	0	0	0	0	0	0	0	0	0	0	0	0	0	0	0	0	0	0	0	0	0	0	0	1	2	0	0	0	0	0	0	0	0	0	0	0	0	2	2	0	0	0	0	0
TM3_3.13	0	0	0	0	0	0	0	0	0	0	0	0	0	0	0	0	0	0	0	0	0	0	0	0	0	0	0	2	0	0	0	0	0	0	2	0	0	0	0	0	0	0	0	0	0	0	0	0	0
TM3_3.14A	0	0	0	0	0	0	0	0	0	0	0	0	0	0	0	0	0	0	0	0	0	0	0	2	1	0	1	2	1	1	1	0	2	0	2	0	0	0	0	0	0	0	1	1	0	2	1	0	0
TM3_3.14B	0	0	0	0	0	2	0	0	0	0	0	0	0	0	0	0	0	0	0	0	0	0	0	0	0	0	0	0	1	2	2	0	0	0	0	0	0	0	0	0	0	0	2	2	0	0	0	0	0
TM3_3.16	0	0	0	0	0	0	0	0	0	0	0	0	0	0	0	0	0	0	0	0	0	0	0	2	0	0	2	2	0	0	0	0	2	0	2	0	0	0	0	0	0	0	0	0	0	0	0	0	0
Y2	0	0	0	0	0	0	0	0	0	0	0	0	0	0	0	0	0	0	0	0	0	0	0	0	0	0	0	0	1	1	0	0	0	0	0	0	0	0	0	0	0	0	0	0	0	0	0	0	0
Y3	0	0	0	0	0	0	0	0	0	0	0	0	0	0	0	0	0	0	0	0	0	0	0	2	0	0	0	0	0	0	0	0	1	0	0	0	0	0	0	0	0	0	0	0	0	0	0	0	0
Y5A	0	2	2	2	2	0	2	0	1	0	2	0	0	2	0	0	2	2	2	2	2	2	2	1	0	0	0	1	0	0	0	0	1	0	1	0	0	0	0	0	0	0	0	0	0	0	0	0	0
Y5B	0	2	2	2	2	0	2	0	1	0	2	0	0	2	0	0	2	2	2	2	2	2	2	1	0	0	2	1	0	0	0	0	1	0	1	0	0	0	0	0	0	0	0	0	0	0	0	0	0
Y12	0	0	2	2	2	0	2	1	2	0	0	0	0	0	0	0	2	2	2	0	0	0	0	0	2	0	0	0	2	0	0	0	0	0	0	0	0	0	0	0	0	0	0	0	0	0	0	0	0
Y17	0	0	0	0	0	0	0	0	0	0	0	0	0	0	0	0	0	0	0	0	0	0	0	1	0	0	2	1	0	0	2	0	1	0	2	0	0	0	0	0	0	0	2	2	0	2	2	0	0
Y21	0	0	0	0	0	0	0	0	0	0	0	0	0	0	0	0	0	0	0	0	0	0	0	2	0	0	2	1	0	0	2	0	2	0	2	0	0	0	0	0	0	0	2	2	0	2	2	0	0
Y25	0	0	0	0	0	0	0	0	0	0	0	0	0	0	0	0	0	0	0	0	0	0	0	0	0	0	0	0	0	0	0	0	0	0	0	0	0	0	0	0	0	0	0	0	0	0	0	0	0
Y38	0	0	0	0	0	0	0	0	0	0	0	0	0	0	0	0	0	0	0	0	0	0	0	2	2	0	2	2	0	0	2	1	2	2	2	2	2	2	2	1	1	1	2	2	2	2	2	2	2
Y48	0	0	2	2	2	0	2	0	0	0	0	0	2	0	0	0	2	2	2	0	0	0	0	0	0	0	0	0	2	0	0	0	0	0	0	0	0	0	0	0	0	0	0	0	0	0	0	0	0
Y52	2	0	0	0	0	2	0	2	2	2	0	2	2	0	0	0	0	2	0	0	0	0	0	2	2	0	2	2	0	0	2	2	2	0	2	2	2	2	2	2	2	2	2	2	2	2	2	2	2
Y55	0	0	0	0	0	0	0	0	0	0	0	0	0	0	0	0	0	0	0	0	0	0	0	0	1	0	0	0	0	2	0	0	0	0	0	0	0	0	0	0	0	0	2	2	0	0	0	0	0
Y60	0	0	0	0	0	0	0	0	0	0	0	0	0	0	0	0	0	0	0	0	0	0	0	2	0	0	0	0	0	0	0	0	2	0	0	0	0	0	0	0	0	0	0	0	0	0	0	0	0
Y65	0	0	0	0	0	0	0	2	2	0	0	0	2	0	0	0	2	2	2	0	0	0	0	2	0	0	2	2	0	0	0	0	2	0	2	0	0	0	0	0	0	0	2	2	0	0	0	0	0
Y66	0	2	2	2	2	2	2	0	0	0	2	2	2	2	0	0	2	2	2	2	2	2	1	0	0	0	0	0	0	0	0	0	0	0	0	0	0	0	0	0	0	0	0	0	0	0	0	0	0
Y67	0	0	0	0	0	0	0	0	0	0	0	0	0	0	0	0	0	0	0	0	0	0	0	0	2	0	0	0	0	0	0	0	0	0	0	0	0	0	0	0	0	0	2	2	0	2	2	0	0
Y68	0	2	2	2	2	0	2	2	0	0	2	2	2	0	0	0	2	2	2	2	2	2	2	2	0	0	0	0	0	0	0	2	2	0	0	2	2	2	2	2	2	2	0	0	2	0	0	2	2
Y74	0	2	2	2	2	1	2	1	1	0	2	0	2	2	2	2	2	1	2	2	2	2	2	2	0	2	1	2	2	0	2	2	2	2	2	2	1	2	2	2	2	2	1	1	2	2	2	2	2
Y86	0	2	2	2	2	2	2	0	1	0	2	0	2	2	2	2	2	2	2	2	2	2	2	2	0	2	0	0	1	2	0	2	1	0	0	2	2	2	2	2	2	2	0	0	0	0	0	0	2
Y90	0	0	0	0	0	0	0	0	0	0	0	0	2	0	0	0	0	0	0	0	0	0	0	2	0	0	0	0	0	0	0	2	1	0	0	2	2	2	0	2	2	2	0	0	0	0	0	0	2
Y1.1	0	0	0	0	0	0	0	0	0	0	0	0	0	0	0	0	0	0	0	0	0	0	0	0	1	0	1	1	0	0	2	0	0	0	1	0	0	0	0	0	0	0	1	2	0	2	2	0	0
Y1.6	0	0	0	0	0	0	0	0	0	0	0	0	0	0	0	0	0	0	0	0	0	0	0	0	2	0	2	2	1	1	2	0	0	0	2	0	0	0	0	0	0	0	1	1	0	1	1	0	0
Y1.7	0	1	2	1	1	1	1	0	2	0	1	1	1	1	2	2	2	2	1	2	1	2	2	2	0	0	0	0	2	2	0	0	2	0	0	0	0	0	0	0	0	0	0	0	0	0	0	0	0
Y1.10	0	0	0	0	0	0	0	0	0	0	0	0	0	0	0	0	0	0	0	0	0	0	0	2	0	0	2	2	2	2	2	0	2	0	2	0	0	0	0	0	0	0	2	2	0	2	2	0	0
Y1.11	0	0	0	0	0	0	0	0	0	0	0	0	0	0	0	0	0	0	0	0	0	0	0	2	0	0	2	2	0	0	2	0	2	0	1	0	0	0	0	0	0	0	2	2	0	2	2	0	0
Y1.12	0	0	0	0	0	0	0	0	0	0	0	0	0	0	0	0	0	0	0	0	0	0	0	2	0	0	0	0	0	0	0	0	2	0	0	0	0	0	0	0	0	0	0	0	0	0	0	0	0
Y1.20	0	0	0	0	0	2	0	0	0	0	0	0	0	0	0	0	0	0	0	0	0	0	0	0	0	0	0	0	0	0	0	0	0	0	0	0	0	0	0	0	0	0	0	2	0	0	0	0	0
Y1.21	0	0	0	0	0	0	0	0	0	0	0	0	0	0	0	0	0	0	0	0	0	0	0	1	0	0	2	2	0	0	2	0	2	0	2	0	0	0	0	0	0	0	1	2	0	2	2	0	0
Y1.22	0	0	0	0	0	0	0	0	0	0	0	0	0	0	0	0	0	0	0	0	0	0	0	2	0	0	0	0	0	0	0	0	2	0	0	0	0	0	0	0	0	0	0	0	0	0	0	0	0
Y2.4	2	2	2	2	2	0	2	0	1	2	2	0	0	2	2	2	2	2	2	2	2	2	2	1	0	0	2	1	0	0	2	0	1	0	1	0	0	0	0	0	0	0	2	2	0	2	2	0	0
Y2.6	0	2	1	1	1	1	1	0	1	0	2	1	1	1	2	2	1	1	1	2	2	1	1	1	0	2	0	0	2	2	0	2	2	2	0	2	2	2	2	2	2	2	0	0	0	0	0	0	2
Y2.7	0	0	0	0	0	1	0	2	1	0	0	0	0	0	0	0	0	0	0	0	0	0	0	1	0	0	2	1	2	2	2	0	2	0	1	0	2	0	0	0	0	0	2	2	0	0	2	0	0
Y2.11	2	2	2	2	1	2	2	2	1	2	2	2	2	2	0	0	1	1	2	2	2	2	2	0	2	0	2	2	2	2	2	2	0	0	2	2	0	2	2	2	2	2	2	2	0	2	2	0	2
Y2.14	0	0	0	0	0	2	2	0	2	0	0	0	0	0	0	0	0	2	0	0	0	0	0	2	0	0	2	0	2	0	2	2	2	0	0	2	1	2	2	2	2	2	2	2	0	0	2	2	2
Y2.17	0	0	0	0	0	0	0	0	0	0	0	0	0	0	0	0	0	0	0	0	0	0	0	0	0	0	0	0	2	2	0	0	0	2	0	0	0	0	0	0	0	0	0	0	0	0	0	0	0
Y2.18	0	0	0	0	0	1	0	2	0	0	0	0	0	0	0	0	0	0	0	0	0	0	0	2	0	0	1	0	0	0	2	2	0	0	0	2	1	2	2	2	2	1	1	2	2	0	2	1	2
Y2.19	0	0	0	0	0	0	0	0	0	0	0	0	0	0	0	0	0	0	0	0	0	0	0	2	1	0	1	2	1	1	1	0	0	2	2	0	0	0	0	0	0	0	1	1	0	1	1	0	0
Y3.1	0	0	0	0	0	0	0	0	0	0	0	0	0	0	0	0	0	0	0	0	0	0	0	0	0	0	2	2	0	0	2	0	0	0	2	0	0	0	0	0	0	0	1	1	0	2	1	0	0
Y3.5	0	0	0	0	0	0	0	0	0	0	0	0	0	0	0	0	0	0	0	0	0	0	0	0	0	0	2	2	0	0	2	0	0	0	2	0	0	0	0	0	0	0	2	2	0	2	1	0	0
Y3.15	0	0	0	0	0	0	0	0	0	0	0	0	0	0	0	0	0	0	0	0	0	0	0	0	0	0	2	2	0	0	2	0	0	0	2	0	0	0	0	0	0	0	2	2	0	2	2	0	0
Y3.19	0	0	0	0	0	0	0	0	0	0	0	0	0	0	0	0	0	0	0	0	0	0	0	2	1	0	1	2	1	1	1	0	0	0	1	0	0	0	0	0	0	0	1	1	0	1	1	0	0
Y3.27	0	0	0	0	0	0	0	0	0	0	0	0	0	0	0	0	0	0	0	0	0	0	0	2	1	0	1	2	1	1	1	0	0	0	1	0	0	0	0	0	0	0	1	1	0	1	1	0	0
Y3.36	0	0	0	0	0	0	0	0	0	0	0	0	0	0	0	0	0	0	0	0	0	0	0	2	2	0	2	2	1	1	1	0	2	0	2	0	0	0	0	0	0	0	1	1	0	1	1	0	0
Y3.37	0	1	1	1	2	1	1	0	2	0	1	1	1	1	2	2	1	1	1	2	2	1	2	2	0	0	2	2	1	1	1	0	2	0	2	0	0	0	0	0	0	0	1	1	0	2	2	0	0
Y3.38	0	0	0	0	0	0	0	0	0	0	0	0	0	0	0	0	0	0	0	0	0	0	0	2	2	0	2	2	1	1	2	0	2	0	2	0	0	0	0	0	0	0	1	1	0	2	2	0	0
Y3.40	0	0	0	0	0	0	0	0	0	0	0	0	0	0	0	0	0	0	0	0	0	0	0	2	2	0	2	0	1	1	2	0	2	0	2	0	0	0	0	0	0	0	1	1	0	1	2	0	0
Y3.42	0	1	1	1	2	1	1	0	2	0	1	1	1	1	2	2	1	1	1	2	2	1	2	2	0	0	2	0	1	1	2	0	2	0	0	0	0	0	0	0	0	0	2	2	0	2	2	0	0
Y3.43	0	0	0	0	0	0	0	0	0	0	0	0	0	0	0	0	0	0	0	0	0	0	0	1	0	0	2	2	0	0	2	0	1	0	2	0	0	0	0	0	0	0	2	2	0	2	2	0	0
Y3.44	0	0	0	0	0	0	0	0	0	0	0	0	0	0	0	0	0	0	0	0	0	0	0	0	1	0	2	2	1	1	2	0	0	0	2	0	0	0	0	0	0	0	1	1	0	1	1	0	0
Y3.45	0	0	0	0	0	0	0	0	0	0	0	0	0	0	0	0	0	0	0	0	0	0	0	0	1	0	2	2	1	1	1	0	0	0	2	0	0	0	0	0	0	0	1	1	0	1	1	0	0
Y3.47	0	0	0	0	0	0	0	0	0	0	0	0	0	0	0	0	0	0	0	0	0	0	0	0	1	0	2	2	1	1	1	0	0	0	2	0	0	0	0	0	0	0	1	1	0	1	1	0	0
Y3.56	0	0	0	0	0	0	0	0	0	0	0	0	0	0	0	0	0	0	0	0	0	0	0	0	0	0	0	0	1	2	0	0	0	0	0	0	0	0	0	0	0	0	0	0	0	0	0	0	0
[truncated: 180 more columns]

## Sheet: Metadata
Column A = names of phage isolates
row 1 = names of Rhizobium isolates
B2:HV197 = outcome for each phage-rhizobium interaction
i = Salta, N = Chicoana, T(M) = Tepoztlan, Y = Yautepec
"Data lysis - no lysis" sheet: 1 = lysis; 0 = no lysis
"Data full - partial - no lysis" sheet: 2 = full lysis; 1 = partial lysis; 0 = no lysis
